# Supplementary material for: Differential Influence of Age on the Relationship between Genetic Mismatch and A(H1N1)pdm09 Vaccine Effectiveness
Source: Viruses. 2021 Apr 4;13(4):619. doi: 10.3390/v13040619 (PMC8065480; doi:10.3390/v13040619)
Supplement: Supplementary file 1 [file viruses-13-00619-s001.zip]

Archive with 10 entries (9 files):
- viruses-1155943-supplementary/
- __MACOSX/._viruses-1155943-supplementary
- viruses-1155943-supplementary/Supplementary Acknowledgment Table.xls
- __MACOSX/viruses-1155943-supplementary/._Supplementary Acknowledgment Table.xls
- viruses-1155943-supplementary/.DS_Store
- __MACOSX/viruses-1155943-supplementary/._.DS_Store
- viruses-1155943-supplementary/Supplementary Materials.docx
- __MACOSX/viruses-1155943-supplementary/._Supplementary Materials.docx
- viruses-1155943-supplementary/~$pplementary materialsτÜäσë»μ£1⁄4.docx
- __MACOSX/viruses-1155943-supplementary/._~$pplementary materialsτÜäσë»μ£1⁄4.docx
