# Supplementary material for: Differential Influence of Age on the Relationship between Genetic Mismatch and A(H1N1)pdm09 Vaccine Effectiveness
Source: Viruses. 2021 Apr 4;13(4):619. doi: 10.3390/v13040619 (PMC8065480; doi:10.3390/v13040619)
Supplement: Supplementary file 1 [file viruses-13-00619-s001.zip › viruses-1155943-supplementary/Supplementary Acknowledgment Table.xls]

## Sheet: US
We gratefully acknowledge the authors, originating and submitting laboratories of the sequences from GISAID’s EpiFlu™ Database on which this research is based. The list is detailed below.
All submitters of data may be contacted directly via www.gisaid.org
Segment ID	Segment	Country	Collection date	Isolate-ID	Isolate name	Originating Lab	Submitting Lab	Authors
EPI362961	HA	United States	2012-Feb-13	EPI_ISL_111389	A/Kansas/04/2012	Kansas Department of Health and Environment	Centers for Disease Control and Prevention
EPI486604	HA	United States	2013-Oct-16	EPI_ISL_150287	A/Florida/41/2013	Florida Department of Health-Tampa	Centers for Disease Control and Prevention
EPI349359	HA	United States	2011-Dec-07	EPI_ISL_101250	A/Florida/34/2011	Florida Department of Health-Tampa	Centers for Disease Control and Prevention
EPI439245	HA	United States	2013-Feb-03	EPI_ISL_138667	A/Utah/04/2013	Utah Department of Health	Centers for Disease Control and Prevention
EPI422645	HA	United States	2013-Jan-20	EPI_ISL_135830	A/Utah/01/2013	Utah Department of Health	Centers for Disease Control and Prevention
EPI316460	HA	United States	2011-Mar-10	EPI_ISL_89924	A/Utah/10/2011	Utah Department of Health	Centers for Disease Control and Prevention
EPI357962	HA	United States	2012-Jan-17	EPI_ISL_107016	A/New Jersey/02/2012	New Jersey Department of Health & Senior Services	Centers for Disease Control and Prevention
EPI316387	HA	United States	2011-Mar-03	EPI_ISL_89906	A/New Jersey/05/2011	New Jersey Department of Health & Senior Services	Centers for Disease Control and Prevention
EPI342417	HA	United States	2011-Feb-12	EPI_ISL_89895	A/District Of Columbia/04/2011	DC Public Health Lab	Centers for Disease Control and Prevention
EPI310072	HA	United States	2011-Feb-16	EPI_ISL_88126	A/North Carolina/04/2011	North Carolina State Laboratory of Public Health	Centers for Disease Control and Prevention
EPI310066	HA	United States	2011-Jan-27	EPI_ISL_88124	A/North Carolina/02/2011	North Carolina State Laboratory of Public Health	Centers for Disease Control and Prevention
EPI301683	HA	United States	2010-Nov-22	EPI_ISL_85803	A/North Carolina/14/2010	North Carolina State Laboratory of Public Health	Centers for Disease Control and Prevention
EPI375513	HA	United States	2012-Mar-05	EPI_ISL_121225	A/New York/11/2012	New York State Department of Health	Centers for Disease Control and Prevention
EPI362982	HA	United States	2012-Feb-12	EPI_ISL_111396	A/New York/03/2012	New York State Department of Health	Centers for Disease Control and Prevention
EPI310136	HA	United States	2011-Jan-14	EPI_ISL_88146	A/Vermont/04/2011	New York State Department of Health	Centers for Disease Control and Prevention
EPI309857	HA	United States	2011-Feb-04	EPI_ISL_88072	A/Delaware/04/2011	New York State Department of Health	Centers for Disease Control and Prevention
EPI439239	HA	United States	2013-Jan-06	EPI_ISL_138664	A/New Mexico/02/2013	New Mexico Department of Health	Centers for Disease Control and Prevention
EPI386022	HA	United States	2012-May-03	EPI_ISL_124942	A/New Mexico/14/2012	New Mexico Department of Health	Centers for Disease Control and Prevention
EPI357956	HA	United States	2012-Jan-26	EPI_ISL_107014	A/New Mexico/01/2012	New Mexico Department of Health	Centers for Disease Control and Prevention
EPI320098	HA	United States	2011-Apr-19	EPI_ISL_90946	A/New Mexico/08/2011	New Mexico Department of Health	Centers for Disease Control and Prevention
EPI370389	HA	United States	2012-Mar-12	EPI_ISL_118685	A/Texas/33/2012	Texas Department of State Health Services-Laboratory Services	Centers for Disease Control and Prevention
EPI366332	HA	United States	2012-Jan-26	EPI_ISL_115085	A/Texas/23/2012	Texas Department of State Health Services-Laboratory Services	Centers for Disease Control and Prevention
EPI316451	HA	United States	2011-Mar-06	EPI_ISL_89922	A/Texas/08/2011	Texas Department of State Health Services-Laboratory Services	Centers for Disease Control and Prevention
EPI309990	HA	United States	2011-Feb-25	EPI_ISL_88104	A/Maryland/07/2011	Maryland Department of Health and Mental Hygiene	Centers for Disease Control and Prevention
EPI316415	HA	United States	2011-Feb-25	EPI_ISL_89911	A/North Dakota/05/2011	North Dakota Department of Health	Centers for Disease Control and Prevention
EPI407359	HA	United States	2012-Dec-04	EPI_ISL_132696	A/Wyoming/23/2012	Wyoming Public Health Laboratory	Centers for Disease Control and Prevention
EPI375551	HA	United States	2012-Mar-08	EPI_ISL_121238	A/Illinois/06/2012	Illinois Department of Public Health-Chicago	Centers for Disease Control and Prevention
EPI342424	HA	United States	2011-Mar-09	EPI_ISL_89898	A/Illinois/05/2011	Illinois Department of Public Health-Chicago	Centers for Disease Control and Prevention
EPI406039	HA	United States	2012-Oct-22	EPI_ISL_132105	A/South Carolina/19/2012	South Carolina Department of Health	Centers for Disease Control and Prevention
EPI310112	HA	United States	2011-Jan-05	EPI_ISL_88138	A/South Carolina/02/2011	South Carolina Department of Health	Centers for Disease Control and Prevention
EPI375517	HA	United States	2012-Mar-14	EPI_ISL_120218	A/Texas/37/2012	Corpus Christi-Nueces County Public Health	Centers for Disease Control and Prevention
EPI368651	HA	United States	2012-Feb-24	EPI_ISL_117347	A/Texas/29/2012	Corpus Christi-Nueces County Public Health	Centers for Disease Control and Prevention
EPI316341	HA	United States	2011-Mar-23	EPI_ISL_89894	A/Colorado/04/2011	Colorado Department of Health Lab	Centers for Disease Control and Prevention
EPI309837	HA	United States	2010-Dec-29	EPI_ISL_88067	A/Colorado/11/2010	Colorado Department of Health Lab	Centers for Disease Control and Prevention
EPI309829	HA	United States	2011-Jan-24	EPI_ISL_88066	A/Colorado/02/2011	Colorado Department of Health Lab	Centers for Disease Control and Prevention
EPI485754	HA	United States	2013-Oct-02	EPI_ISL_150035	A/Pennsylvania/07/2013	Pennsylvania Department of Health	Centers for Disease Control and Prevention
EPI454427	HA	United States	2013-Apr-09	EPI_ISL_142571	A/Pennsylvania/05/2013	Pennsylvania Department of Health	Centers for Disease Control and Prevention
EPI442696	HA	United States	2013-Jan-18	EPI_ISL_139491	A/Pennsylvania/01/2013	Pennsylvania Department of Health	Centers for Disease Control and Prevention
EPI310103	HA	United States	2011-Feb-22	EPI_ISL_88135	A/Pennsylvania/02/2011	Pennsylvania Department of Health	Centers for Disease Control and Prevention
EPI489349	HA	United States	2013-Oct-14	EPI_ISL_151036	A/Alaska/08/2013	Alaska State Virology Lab	Centers for Disease Control and Prevention
EPI309792	HA	United States	2011-Feb-06	EPI_ISL_88057	A/Alaska/09/2011	Alaska State Virology Lab	Centers for Disease Control and Prevention
EPI309786	HA	United States	2011-Jan-24	EPI_ISL_88055	A/Alaska/07/2011	Alaska State Virology Lab	Centers for Disease Control and Prevention
EPI302123	HA	United States	2011-Jan-14	EPI_ISL_86024	A/Alaska/02/2011	Alaska State Virology Lab	Centers for Disease Control and Prevention
EPI486619	HA	United States	2013-Oct-24	EPI_ISL_150292	A/Kentucky/07/2013	Kentucky Division of Laboratory Services	Centers for Disease Control and Prevention
EPI375563	HA	United States	2012-Feb-19	EPI_ISL_121242	A/Kentucky/07/2012	Kentucky Division of Laboratory Services	Centers for Disease Control and Prevention
EPI375572	HA	United States	2012-Apr-01	EPI_ISL_121245	A/Texas/47/2012	Tarrant County Public Health	Centers for Disease Control and Prevention
EPI352602	HA	United States	2012-Jan-07	EPI_ISL_103215	A/Texas/02/2012	Tarrant County Public Health	Centers for Disease Control and Prevention
EPI489337	HA	United States	2013-Oct-28	EPI_ISL_151032	A/Connecticut/03/2013	Connecticut Department. of Public Health	Centers for Disease Control and Prevention
EPI309843	HA	United States	2011-Feb-13	EPI_ISL_88069	A/Connecticut/04/2011	Connecticut Department. of Public Health	Centers for Disease Control and Prevention
EPI310031	HA	United States	2011-Feb-02	EPI_ISL_88114	A/Montana/03/2011	Montana Public Health Laboratory	Centers for Disease Control and Prevention
EPI376368	HA	United States	2012-Apr-11	EPI_ISL_121445	A/Oregon/08/2012	Oregon Public Health Laboratory	Centers for Disease Control and Prevention
EPI353417	HA	United States	2011-Dec-16	EPI_ISL_103735	A/Oregon/13/2011	Oregon Public Health Laboratory	Centers for Disease Control and Prevention
EPI316457	HA	United States	2011-Mar-01	EPI_ISL_89923	A/Texas/09/2011	Texas Childrens Hospital	Centers for Disease Control and Prevention
EPI489322	HA	United States	2013-Nov-04	EPI_ISL_151027	A/Indiana/23/2013	Indiana State Department of Health Laboratories	Centers for Disease Control and Prevention
EPI439467	HA	United States	2013-Feb-02	EPI_ISL_138728	A/Indiana/03/2013	Indiana State Department of Health Laboratories	Centers for Disease Control and Prevention
EPI316363	HA	United States	2011-Feb-07	EPI_ISL_89900	A/Indiana/07/2011	Indiana State Department of Health Laboratories	Centers for Disease Control and Prevention
EPI316360	HA	United States	2011-Feb-20	EPI_ISL_89899	A/Indiana/05/2011	Indiana State Department of Health Laboratories	Centers for Disease Control and Prevention
EPI376395	HA	United States	2012-Apr-14	EPI_ISL_121453	A/Iowa/12/2012	Iowa State Hygienic Laboratory	Centers for Disease Control and Prevention
EPI376392	HA	United States	2012-Apr-12	EPI_ISL_121452	A/Iowa/11/2012	Iowa State Hygienic Laboratory	Centers for Disease Control and Prevention
EPI302143	HA	United States	2010-Nov-29	EPI_ISL_86031	A/Iowa/16/2010	Iowa State Hygienic Laboratory	Centers for Disease Control and Prevention
EPI459756	HA	United States	2013-May-20	EPI_ISL_143242	A/Mississippi/03/2013	Mississippi Public Health Laboratory	Centers for Disease Control and Prevention
EPI464853	HA	United States	2013-May-07	EPI_ISL_144889	A/Florida/17/2013	Florida Department of Health-Jacksonville	Centers for Disease Control and Prevention
EPI309886	HA	United States	2011-Feb-03	EPI_ISL_88078	A/Florida/08/2011	Florida Department of Health-Jacksonville	Centers for Disease Control and Prevention
EPI330988	HA	United States	2011-Mar-09	EPI_ISL_90940	A/Missouri/03/2011	Missouri Department. of Health & Senior Services	Centers for Disease Control and Prevention
EPI310028	HA	United States	2011-Jan-10	EPI_ISL_88113	A/Missouri/01/2011	Missouri Department. of Health & Senior Services	Centers for Disease Control and Prevention
EPI380015	HA	United States	2012-May-24	EPI_ISL_122122	A/Wisconsin/14/2012	Wisconsin State Laboratory of Hygiene	Centers for Disease Control and Prevention
EPI310173	HA	United States	2011-Jan-06	EPI_ISL_88156	A/Wisconsin/02/2011	Wisconsin State Laboratory of Hygiene	Centers for Disease Control and Prevention
EPI366284	HA	United States	2011-Mar-24	EPI_ISL_115069	A/Louisiana/07/2011	Louisiana Department of Health and Hospitals	Centers for Disease Control and Prevention
EPI486398	HA	United States	2013-Oct-05	EPI_ISL_150168	A/Alabama/08/2013	ADPH Bureau of Clinical Laboratories	Centers for Disease Control and Prevention
EPI440924	HA	United States	2013-Feb-12	EPI_ISL_139110	A/Oklahoma/07/2013	Oklahoma State Department of Health	Centers for Disease Control and Prevention
EPI375526	HA	United States	2012-Mar-05	EPI_ISL_121229	A/Oklahoma/03/2012	Oklahoma State Department of Health	Centers for Disease Control and Prevention
EPI439475	HA	United States	2013-Feb-06	EPI_ISL_138733	A/Nebraska/05/2013	Nebraska Public Health Lab	Centers for Disease Control and Prevention
EPI366302	HA	United States	2011-Feb-25	EPI_ISL_115075	A/Nebraska/13/2011	Nebraska Public Health Lab	Centers for Disease Control and Prevention
EPI316384	HA	United States	2011-Mar-03	EPI_ISL_89905	A/Nebraska/10/2011	Nebraska Public Health Lab	Centers for Disease Control and Prevention
EPI310037	HA	United States	2011-Feb-12	EPI_ISL_88116	A/Nebraska/07/2011	Nebraska Public Health Lab	Centers for Disease Control and Prevention
EPI301713	HA	United States	2010-Oct-05	EPI_ISL_85813	A/Hawaii/16/2010	State of Hawaii Department of Health	Centers for Disease Control and Prevention
EPI309803	HA	United States	2011-Feb-01	EPI_ISL_88059	A/Arizona/01/2011	Arizona Department of Health Services	Centers for Disease Control and Prevention
EPI487741	HA	United States	2013-Oct-03	EPI_ISL_150616	A/South Dakota/02/2013	South Dakota Public Health Lab	Centers for Disease Control and Prevention
EPI407404	HA	United States	2012-Oct-19	EPI_ISL_132711	A/California/44/2012	California Department of Health Services	Centers for Disease Control and Prevention
EPI357971	HA	United States	2012-Jan-18	EPI_ISL_107019	A/California/16/2012	California Department of Health Services	Centers for Disease Control and Prevention
EPI370428	HA	United States	2012-Mar-15	EPI_ISL_118698	A/Utah/11/2012	Utah Public Health Laboratory	Centers for Disease Control and Prevention
EPI353423	HA	United States	2012-Jan-09	EPI_ISL_103737	A/Texas/04/2012	San Antonio Metropolitan Health	Centers for Disease Control and Prevention
EPI310161	HA	United States	2011-Jan-05	EPI_ISL_88152	A/Washington/02/2011	Washington State Public Health Laboratory	Centers for Disease Control and Prevention
EPI366276	HA	United States	2012-Feb-12	EPI_ISL_115067	A/Delaware/03/2012	Delaware Public Health Lab	Centers for Disease Control and Prevention
EPI426455	HA	United States	2012-Dec-20	EPI_ISL_136468	A/Minnesota/34/2012	Minnesota Department of Health	Centers for Disease Control and Prevention
EPI407387	HA	United States	2012-Oct-29	EPI_ISL_132104	A/Minnesota/16/2012	Minnesota Department of Health	Centers for Disease Control and Prevention
EPI302146	HA	United States	2010-Dec-05	EPI_ISL_86032	A/Minnesota/15/2010	Minnesota Department of Health	Centers for Disease Control and Prevention
EPI426447	HA	United States	2013-Jan-05	EPI_ISL_136465	A/Texas/07/2013	Houston Department of Health and Human Services	Centers for Disease Control and Prevention
EPI302140	HA	United States	2010-Dec-07	EPI_ISL_86030	A/Delaware/08/2010	U.S. Air Force School of Aerospace Medicine	Centers for Disease Control and Prevention
EPI509492	HA	United States	2014-Jan-03	EPI_ISL_157483	A/Kansas/01/2014	Kansas Department of Health and Environment	Centers for Disease Control and Prevention
EPI720814	HA	United States	2016-Jan-25	EPI_ISL_214211	A/Florida/11/2016	Florida Department of Health-Tampa	Centers for Disease Control and Prevention
EPI691234	HA	United States	2015-Dec-16	EPI_ISL_206549	A/Utah/17/2015	Utah Department of Health	Centers for Disease Control and Prevention
EPI515488	HA	United States	2014-Jan-24	EPI_ISL_158915	A/Utah/03/2014	Utah Department of Health	Centers for Disease Control and Prevention
EPI756309	HA	United States	2016-Jan-14	EPI_ISL_220993	A/New Jersey/04/2016	New Jersey Department of Health & Senior Services	Centers for Disease Control and Prevention
EPI497708	HA	United States	2013-Nov-14	EPI_ISL_152940	A/New Jersey/11/2013	New Jersey Department of Health & Senior Services	Centers for Disease Control and Prevention
EPI516316	HA	United States	2014-Feb-10	EPI_ISL_159351	A/North Carolina/06/2014	North Carolina State Laboratory of Public Health	Centers for Disease Control and Prevention
EPI492872	HA	United States	2013-Nov-17	EPI_ISL_151856	A/North Carolina/13/2013	North Carolina State Laboratory of Public Health	Centers for Disease Control and Prevention
EPI726125	HA	United States	2016-Feb-02	EPI_ISL_215055	A/Maine/02/2016	Maine Health and Environmental Testing Laboratory	Centers for Disease Control and Prevention
EPI515480	HA	United States	2014-Feb-12	EPI_ISL_158904	A/Maine/02/2014	Maine Health and Environmental Testing Laboratory	Centers for Disease Control and Prevention
EPI498862	HA	United States	2013-Dec-16	EPI_ISL_153364	A/Maine/07/2013	Maine Health and Environmental Testing Laboratory	Centers for Disease Control and Prevention
EPI517064	HA	United States	2014-Mar-05	EPI_ISL_159679	A/Texas/16/2014	Texas Department of State Health Services-Laboratory Services	Centers for Disease Control and Prevention
EPI726141	HA	United States	2016-Jan-20	EPI_ISL_215057	A/Maryland/02/2016	Maryland Department of Health and Mental Hygiene	Centers for Disease Control and Prevention
EPI531896	HA	United States	2014-Mar-31	EPI_ISL_162644	A/Maryland/11/2014	Maryland Department of Health and Mental Hygiene	Centers for Disease Control and Prevention
EPI501427	HA	United States	2013-Nov-29	EPI_ISL_154243	A/Maryland/20/2013	Maryland Department of Health and Mental Hygiene	Centers for Disease Control and Prevention
EPI498859	HA	United States	2013-Dec-08	EPI_ISL_153363	A/North Dakota/10/2013	North Dakota Department of Health	Centers for Disease Control and Prevention
EPI772455	HA	United States	2016-Feb-22	EPI_ISL_224195	A/Idaho/12/2016	State of Idaho Bureau of Laboratories	Centers for Disease Control and Prevention
EPI741570	HA	United States	2016-Jan-19	EPI_ISL_218077	A/Idaho/03/2016	State of Idaho Bureau of Laboratories	Centers for Disease Control and Prevention
EPI520436	HA	United States	2014-Feb-06	EPI_ISL_160207	A/Idaho/03/2014	State of Idaho Bureau of Laboratories	Centers for Disease Control and Prevention
EPI758344	HA	United States	2016-Feb-15	EPI_ISL_221254	A/Illinois/38/2016	Illinois Department of Public Health-Chicago	Centers for Disease Control and Prevention
EPI676457	HA	United States	2015-Oct-31	EPI_ISL_202776	A/Illinois/17/2015	Illinois Department of Public Health-Chicago	Centers for Disease Control and Prevention
EPI515726	HA	United States	2014-Jan-06	EPI_ISL_159046	A/South Carolina/01/2014	South Carolina Department of Health	Centers for Disease Control and Prevention
EPI508455	HA	United States	2013-Dec-17	EPI_ISL_157046	A/South Carolina/11/2013	South Carolina Department of Health	Centers for Disease Control and Prevention
EPI564905	HA	United States	2015-Jan-07	EPI_ISL_172637	A/New Hampshire/01/2015	New Hampshire Public Health Laboratories	Centers for Disease Control and Prevention
EPI685515	HA	United States	2015-Nov-22	EPI_ISL_205491	A/Pennsylvania/47/2015	Pennsylvania Department of Health	Centers for Disease Control and Prevention
EPI517070	HA	United States	2014-Mar-01	EPI_ISL_159681	A/Pennsylvania/25/2014	Pennsylvania Department of Health	Centers for Disease Control and Prevention
EPI732299	HA	United States	2016-Jan-30	EPI_ISL_216169	A/Alaska/07/2016	Alaska State Virology Lab	Centers for Disease Control and Prevention
EPI498868	HA	United States	2013-Dec-02	EPI_ISL_153366	A/Kentucky/12/2013	Kentucky Division of Laboratory Services	Centers for Disease Control and Prevention
EPI675013	HA	United States	2015-Oct-13	EPI_ISL_202377	A/Connecticut/04/2015	Connecticut Department. of Public Health	Centers for Disease Control and Prevention
EPI756592	HA	United States	2016-Jan-23	EPI_ISL_221032	A/Texas/70/2016	Texas Childrens Hospital	Centers for Disease Control and Prevention
EPI716344	HA	United States	2016-Jan-07	EPI_ISL_213165	A/Indiana/02/2016	Indiana State Department of Health Laboratories	Centers for Disease Control and Prevention
EPI498266	HA	United States	2013-Dec-07	EPI_ISL_153123	A/Indiana/38/2013	Indiana State Department of Health Laboratories	Centers for Disease Control and Prevention
EPI497646	HA	United States	2013-Nov-18	EPI_ISL_152919	A/Indiana/28/2013	Indiana State Department of Health Laboratories	Centers for Disease Control and Prevention
EPI676441	HA	United States	2015-Nov-04	EPI_ISL_202774	A/Iowa/53/2015	Iowa State Hygienic Laboratory	Centers for Disease Control and Prevention
EPI567744	HA	United States	2014-Dec-02	EPI_ISL_173273	A/Iowa/24/2014	Iowa State Hygienic Laboratory	Centers for Disease Control and Prevention
EPI567720	HA	United States	2014-Nov-23	EPI_ISL_173270	A/Iowa/23/2014	Iowa State Hygienic Laboratory	Centers for Disease Control and Prevention
EPI498271	HA	United States	2013-Dec-08	EPI_ISL_153125	A/Mississippi/27/2013	Mississippi Public Health Laboratory	Centers for Disease Control and Prevention
EPI726030	HA	United States	2016-Feb-16	EPI_ISL_215043	A/Florida/24/2016	Florida Department of Health-Jacksonville	Centers for Disease Control and Prevention
EPI725547	HA	United States	2016-Feb-09	EPI_ISL_214968	A/Florida/19/2016	Florida Department of Health-Jacksonville	Centers for Disease Control and Prevention
EPI709468	HA	United States	2016-Jan-13	EPI_ISL_211713	A/Florida/03/2016	Florida Department of Health-Jacksonville	Centers for Disease Control and Prevention
EPI709460	HA	United States	2016-Jan-07	EPI_ISL_211712	A/Florida/02/2016	Florida Department of Health-Jacksonville	Centers for Disease Control and Prevention
EPI516341	HA	United States	2014-Mar-04	EPI_ISL_159359	A/Florida/14/2014	Florida Department of Health-Jacksonville	Centers for Disease Control and Prevention
EPI531867	HA	United States	2014-Mar-19	EPI_ISL_162637	A/Missouri/05/2014	Missouri Department. of Health & Senior Services	Centers for Disease Control and Prevention
EPI772955	HA	United States	2016-Feb-17	EPI_ISL_224290	A/Michigan/36/2016	Michigan Department of Community Health	Centers for Disease Control and Prevention
EPI706149	HA	United States	2015-Dec-26	EPI_ISL_210301	A/Michigan/76/2015	Michigan Department of Community Health	Centers for Disease Control and Prevention
EPI531891	HA	United States	2014-Mar-25	EPI_ISL_162643	A/Michigan/04/2014	Michigan Department of Community Health	Centers for Disease Control and Prevention
EPI503456	HA	United States	2013-Dec-19	EPI_ISL_154811	A/Nevada/24/2013	Southern Nevada Public Health Lab	Centers for Disease Control and Prevention
EPI499324	HA	United States	2013-Dec-09	EPI_ISL_153094	A/Nevada/18/2013	Southern Nevada Public Health Lab	Centers for Disease Control and Prevention
EPI498277	HA	United States	2013-Nov-04	EPI_ISL_153127	A/Arkansas/20/2013	Arkansas Department of Health	Centers for Disease Control and Prevention
EPI499323	HA	United States	2013-Nov-12	EPI_ISL_153099	A/Arkansas/22/2013	Arkansas Department of Health	Centers for Disease Control and Prevention
EPI691145	HA	United States	2015-Dec-23	EPI_ISL_206537	A/Wisconsin/92/2015	Wisconsin State Laboratory of Hygiene	Centers for Disease Control and Prevention
EPI520440	HA	United States	2014-Mar-18	EPI_ISL_159673	A/Wisconsin/07/2014	Wisconsin State Laboratory of Hygiene	Centers for Disease Control and Prevention
EPI716715	HA	United States	2015-Nov-11	EPI_ISL_213212	A/Louisiana/10/2015	Louisiana Department of Health and Hospitals	Centers for Disease Control and Prevention
EPI716707	HA	United States	2015-Nov-29	EPI_ISL_213211	A/Louisiana/09/2015	Louisiana Department of Health and Hospitals	Centers for Disease Control and Prevention
EPI517058	HA	United States	2014-Mar-05	EPI_ISL_159677	A/Alabama/03/2014	ADPH Bureau of Clinical Laboratories	Centers for Disease Control and Prevention
EPI700817	HA	United States	2016-Jan-05	EPI_ISL_208490	A/New York/01/2016	New York City Department of Health	Centers for Disease Control and Prevention
EPI503440	HA	United States	2013-Dec-30	EPI_ISL_154807	A/New York/33/2013	New York City Department of Health	Centers for Disease Control and Prevention
EPI503434	HA	United States	2014-Jan-01	EPI_ISL_154804	A/New York/01/2014	New York City Department of Health	Centers for Disease Control and Prevention
EPI498850	HA	United States	2013-Dec-09	EPI_ISL_153360	A/New York/25/2013	New York City Department of Health	Centers for Disease Control and Prevention
EPI725341	HA	United States	2016-Feb-20	EPI_ISL_214941	A/Nebraska/08/2016	Nebraska Public Health Lab	Centers for Disease Control and Prevention
EPI565016	HA	United States	2014-Oct-12	EPI_ISL_172650	A/Hawaii/67/2014	State of Hawaii Department of Health	Centers for Disease Control and Prevention
EPI534035	HA	United States	2014-Feb-22	EPI_ISL_163678	A/Hawaii/03/2014	State of Hawaii Department of Health	Centers for Disease Control and Prevention
EPI725461	HA	United States	2015-Dec-07	EPI_ISL_214957	A/Arizona/47/2015	Arizona Department of Health Services	Centers for Disease Control and Prevention
EPI679029	HA	United States	2015-Oct-24	EPI_ISL_203303	A/Arizona/26/2015	Arizona Department of Health Services	Centers for Disease Control and Prevention
EPI741678	HA	United States	2016-Feb-15	EPI_ISL_218091	A/South Dakota/10/2016	South Dakota Public Health Lab	Centers for Disease Control and Prevention
EPI611176	HA	United States	2015-Mar-14	EPI_ISL_188726	A/South Dakota/16/2015	South Dakota Public Health Lab	Centers for Disease Control and Prevention
EPI503869	HA	United States	2013-Dec-22	EPI_ISL_155031	A/Rhode Island/09/2013	Rhode Island Department of Health	Centers for Disease Control and Prevention
EPI503862	HA	United States	2014-Jan-09	EPI_ISL_155030	A/Rhode Island/03/2014	Rhode Island Department of Health	Centers for Disease Control and Prevention
EPI732374	HA	United States	2016-Feb-17	EPI_ISL_216179	A/Nevada/16/2016	Nevada State Health Laboratory	Centers for Disease Control and Prevention
EPI720934	HA	United States	2016-Feb-04	EPI_ISL_214226	A/Nevada/12/2016	Nevada State Health Laboratory	Centers for Disease Control and Prevention
EPI533532	HA	United States	2014-Apr-02	EPI_ISL_163490	A/Nevada/10/2014	Nevada State Health Laboratory	Centers for Disease Control and Prevention
EPI504784	HA	United States	2014-Jan-04	EPI_ISL_155669	A/Nevada/04/2014	Nevada State Health Laboratory	Centers for Disease Control and Prevention
EPI726237	HA	United States	2016-Jan-28	EPI_ISL_215069	A/Ohio/06/2016	Ohio Department of Health Laboratories	Centers for Disease Control and Prevention
EPI757257	HA	United States	2016-Feb-23	EPI_ISL_221118	A/California/87/2016	California Department of Health Services	Centers for Disease Control and Prevention
EPI741523	HA	United States	2016-Jan-01	EPI_ISL_218071	A/California/06/2016	California Department of Health Services	Centers for Disease Control and Prevention
EPI717162	HA	United States	2016-Jan-14	EPI_ISL_213268	A/California/23/2016	California Department of Health Services	Centers for Disease Control and Prevention
EPI587830	HA	United States	2015-Feb-23	EPI_ISL_178492	A/California/23/2015	California Department of Health Services	Centers for Disease Control and Prevention
EPI742244	HA	United States	2016-Feb-02	EPI_ISL_218162	A/Virginia/07/2016	Virginia Division of Consolidated Laboratories	Centers for Disease Control and Prevention
EPI741515	HA	United States	2016-Jan-20	EPI_ISL_218070	A/Washington/11/2016	Washington State Public Health Laboratory	Centers for Disease Control and Prevention
EPI732209	HA	United States	2016-Feb-16	EPI_ISL_216157	A/Delaware/07/2016	Delaware Public Health Lab	Centers for Disease Control and Prevention
EPI531843	HA	United States	2014-Mar-31	EPI_ISL_162629	A/Delaware/08/2014	Delaware Public Health Lab	Centers for Disease Control and Prevention
EPI720726	HA	United States	2015-Dec-29	EPI_ISL_214200	A/Minnesota/59/2015	Minnesota Department of Health	Centers for Disease Control and Prevention
EPI717026	HA	United States	2016-Jan-25	EPI_ISL_213251	A/Minnesota/02/2016	Minnesota Department of Health	Centers for Disease Control and Prevention
EPI725627	HA	United States	2016-Feb-16	EPI_ISL_214978	A/Montana/21/2016	Montana Laboratory Services Bureau	Centers for Disease Control and Prevention
EPI706205	HA	United States	2015-Dec-31	EPI_ISL_210308	A/Montana/41/2015	Montana Laboratory Services Bureau	Centers for Disease Control and Prevention
EPI580193	HA	United States	2015-Feb-17	EPI_ISL_176807	A/Montana/05/2015	Montana Laboratory Services Bureau	Centers for Disease Control and Prevention
EPI716106	HA	United States	2016-Jan-11	EPI_ISL_213134	A/Virginia/04/2016	University of Virginia, Medical Labs/Microbiology	Centers for Disease Control and Prevention
EPI716540	HA	United States	2016-Jan-21	EPI_ISL_213190	A/Texas/05/2016	Houston Department of Health and Human Services	Centers for Disease Control and Prevention
EPI791548	HA	United States	2016-Jan-30	EPI_ISL_227402	A/Michigan/21/2016	University of Michigan SPH EPID	Centers for Disease Control and Prevention
EPI731917	HA	United States	2016-Feb-15	EPI_ISL_216120	A/Michigan/45/2016	University of Michigan SPH EPID	Centers for Disease Control and Prevention
EPI942640	HA	United States	2017-Feb-06	EPI_ISL_252983	A/Kansas/05/2017	Kansas Department of Health and Environment	Centers for Disease Control and Prevention
EPI894195	HA	United States	2016-Dec-26	EPI_ISL_244232	A/Florida/110/2016	Florida Department of Health-Tampa	Centers for Disease Control and Prevention
EPI771860	HA	United States	2016-Apr-11	EPI_ISL_224120	A/Florida/60/2016	Florida Department of Health-Tampa	Centers for Disease Control and Prevention
EPI758024	HA	United States	2016-Mar-24	EPI_ISL_221214	A/Florida/46/2016	Florida Department of Health-Tampa	Centers for Disease Control and Prevention
EPI757936	HA	United States	2016-Mar-28	EPI_ISL_221203	A/Utah/27/2016	Utah Department of Health	Centers for Disease Control and Prevention
EPI964243	HA	United States	2017-Feb-05	EPI_ISL_256913	A/North Carolina/10/2017	North Carolina State Laboratory of Public Health	Centers for Disease Control and Prevention
EPI792972	HA	United States	2016-May-12	EPI_ISL_227583	A/North Carolina/49/2016	North Carolina State Laboratory of Public Health	Centers for Disease Control and Prevention
EPI759505	HA	United States	2016-Mar-18	EPI_ISL_221627	A/Nevada/23/2016	New York State Department of Health	Centers for Disease Control and Prevention
EPI960249	HA	United States	2017-Feb-21	EPI_ISL_256093	A/New Mexico/08/2017	New Mexico Department of Health	Centers for Disease Control and Prevention
EPI912409	HA	United States	2017-Jan-11	EPI_ISL_248245	A/New Mexico/03/2017	New Mexico Department of Health	Centers for Disease Control and Prevention
EPI1181547	HA	United States	2017-Jan-29	EPI_ISL_300020	A/Maine/24/2017	Maine Health and Environmental Testing Laboratory	Centers for Disease Control and Prevention
EPI955607	HA	United States	2017-Jan-31	EPI_ISL_255314	A/Texas/42/2017	Texas Department of State Health Services-Laboratory Services	Centers for Disease Control and Prevention
EPI955599	HA	United States	2017-Jan-31	EPI_ISL_255313	A/Texas/41/2017	Texas Department of State Health Services-Laboratory Services	Centers for Disease Control and Prevention
EPI791737	HA	United States	2016-Mar-02	EPI_ISL_227426	A/Texas/111/2016	Texas Department of State Health Services-Laboratory Services	Centers for Disease Control and Prevention
EPI959611	HA	United States	2017-Jan-31	EPI_ISL_255944	A/Maryland/09/2017	Maryland Department of Health and Mental Hygiene	Centers for Disease Control and Prevention
EPI894243	HA	United States	2016-Dec-20	EPI_ISL_244238	A/Maryland/32/2016	Maryland Department of Health and Mental Hygiene	Centers for Disease Control and Prevention
EPI894235	HA	United States	2017-Jan-04	EPI_ISL_244237	A/Maryland/02/2017	Maryland Department of Health and Mental Hygiene	Centers for Disease Control and Prevention
EPI961742	HA	United States	2017-Mar-02	EPI_ISL_256353	A/North Dakota/12/2017	North Dakota Department of Health	Centers for Disease Control and Prevention
EPI942656	HA	United States	2017-Feb-09	EPI_ISL_252985	A/North Dakota/08/2017	North Dakota Department of Health	Centers for Disease Control and Prevention
EPI912448	HA	United States	2017-Jan-11	EPI_ISL_248250	A/North Dakota/01/2017	North Dakota Department of Health	Centers for Disease Control and Prevention
EPI758112	HA	United States	2016-Mar-28	EPI_ISL_221225	A/North Dakota/25/2016	North Dakota Department of Health	Centers for Disease Control and Prevention
EPI756847	HA	United States	2016-Feb-25	EPI_ISL_221066	A/Vermont/08/2016	Vermont Department of Health Laboratory	Centers for Disease Control and Prevention
EPI960287	HA	United States	2017-Feb-24	EPI_ISL_256098	A/Wyoming/09/2017	Wyoming Public Health Laboratory	Centers for Disease Control and Prevention
EPI758288	HA	United States	2016-Mar-17	EPI_ISL_221247	A/Illinois/28/2016	Illinois Department of Public Health-Chicago	Centers for Disease Control and Prevention
EPI758200	HA	United States	2016-Mar-06	EPI_ISL_221236	A/Illinois/16/2016	Illinois Department of Public Health-Chicago	Centers for Disease Control and Prevention
EPI971729	HA	United States	2017-Mar-02	EPI_ISL_258135	A/Texas/69/2017	Dallas County Health and Human Services	Centers for Disease Control and Prevention
EPI912321	HA	United States	2017-Jan-08	EPI_ISL_248234	A/Texas/08/2017	Dallas County Health and Human Services	Centers for Disease Control and Prevention
EPI880168	HA	United States	2016-Dec-27	EPI_ISL_241646	A/Texas/200/2016	Dallas County Health and Human Services	Centers for Disease Control and Prevention
EPI863010	HA	United States	2016-Oct-26	EPI_ISL_238784	A/Pennsylvania/91/2016	Pennsylvania Department of Health	Centers for Disease Control and Prevention
EPI924600	HA	United States	2017-Jan-22	EPI_ISL_249927	A/Kentucky/10/2017	Kentucky Division of Laboratory Services	Centers for Disease Control and Prevention
EPI912417	HA	United States	2017-Jan-09	EPI_ISL_248246	A/Kentucky/06/2017	Kentucky Division of Laboratory Services	Centers for Disease Control and Prevention
EPI757768	HA	United States	2016-Mar-11	EPI_ISL_221182	A/Kentucky/17/2016	Kentucky Division of Laboratory Services	Centers for Disease Control and Prevention
EPI971782	HA	United States	2017-Feb-24	EPI_ISL_258142	A/Iowa/13/2017	Iowa State Hygienic Laboratory	Centers for Disease Control and Prevention
EPI924616	HA	United States	2017-Jan-30	EPI_ISL_249929	A/South Dakota/06/2017	Iowa State Hygienic Laboratory	Centers for Disease Control and Prevention
EPI959627	HA	United States	2017-Feb-14	EPI_ISL_255946	A/Mississippi/05/2017	Mississippi Public Health Laboratory	Centers for Disease Control and Prevention
EPI791800	HA	United States	2016-Mar-01	EPI_ISL_227434	A/Massachusetts/20/2016	Massachusetts Department of Public Health	Centers for Disease Control and Prevention
EPI731965	HA	United States	2016-Mar-08	EPI_ISL_216126	A/Missouri/08/2016	Missouri Department. of Health & Senior Services	Centers for Disease Control and Prevention
EPI971849	HA	United States	2017-Feb-27	EPI_ISL_258151	A/Michigan/36/2017	Michigan Department of Community Health	Centers for Disease Control and Prevention
EPI912377	HA	United States	2016-Dec-23	EPI_ISL_248241	A/Michigan/123/2016	Michigan Department of Community Health	Centers for Disease Control and Prevention
EPI762691	HA	United States	2016-Apr-12	EPI_ISL_222206	A/Nevada/33/2016	Southern Nevada Public Health Lab	Centers for Disease Control and Prevention
EPI757816	HA	United States	2016-Mar-26	EPI_ISL_221188	A/Nevada/28/2016	Southern Nevada Public Health Lab	Centers for Disease Control and Prevention
EPI757329	HA	United States	2016-Mar-08	EPI_ISL_221127	A/Nevada/25/2016	Southern Nevada Public Health Lab	Centers for Disease Control and Prevention
EPI768383	HA	United States	2016-Apr-21	EPI_ISL_223309	A/Wisconsin/64/2016	Wisconsin State Laboratory of Hygiene	Centers for Disease Control and Prevention
EPI768367	HA	United States	2016-Apr-03	EPI_ISL_223307	A/Wisconsin/60/2016	Wisconsin State Laboratory of Hygiene	Centers for Disease Control and Prevention
EPI971798	HA	United States	2017-Feb-23	EPI_ISL_258144	A/Louisiana/16/2017	Louisiana Department of Health and Hospitals	Centers for Disease Control and Prevention
EPI961787	HA	United States	2017-Feb-17	EPI_ISL_256358	A/Louisiana/12/2017	Louisiana Department of Health and Hospitals	Centers for Disease Control and Prevention
EPI771979	HA	United States	2016-Apr-18	EPI_ISL_224135	A/Louisiana/22/2016	Louisiana Department of Health and Hospitals	Centers for Disease Control and Prevention
EPI757680	HA	United States	2016-Mar-08	EPI_ISL_221171	A/Louisiana/10/2016	Louisiana Department of Health and Hospitals	Centers for Disease Control and Prevention
EPI732013	HA	United States	2016-Mar-07	EPI_ISL_216132	A/Alabama/08/2016	ADPH Bureau of Clinical Laboratories	Centers for Disease Control and Prevention
EPI762824	HA	United States	2016-Mar-27	EPI_ISL_222224	A/New York/54/2016	New York City Department of Health	Centers for Disease Control and Prevention
EPI758503	HA	United States	2016-Apr-13	EPI_ISL_221274	A/New York/63/2016	New York City Department of Health	Centers for Disease Control and Prevention
EPI980135	HA	United States	2017-Mar-04	EPI_ISL_259832	A/Oklahoma/15/2017	Oklahoma State Department of Health	Centers for Disease Control and Prevention
EPI917627	HA	United States	2017-Jan-09	EPI_ISL_248955	A/Oklahoma/04/2017	Oklahoma State Department of Health	Centers for Disease Control and Prevention
EPI871385	HA	United States	2016-Nov-17	EPI_ISL_240294	A/Oklahoma/16/2016	Oklahoma State Department of Health	Centers for Disease Control and Prevention
EPI865929	HA	United States	2016-Oct-18	EPI_ISL_239240	A/Oklahoma/12/2016	Oklahoma State Department of Health	Centers for Disease Control and Prevention
EPI768171	HA	United States	2016-Apr-14	EPI_ISL_223282	A/Nebraska/17/2016	Nebraska Public Health Lab	Centers for Disease Control and Prevention
EPI959603	HA	United States	2017-Jan-27	EPI_ISL_255943	A/Hawaii/06/2017	State of Hawaii Department of Health	Centers for Disease Control and Prevention
EPI941706	HA	United States	2017-Jan-18	EPI_ISL_252743	A/Hawaii/04/2017	State of Hawaii Department of Health	Centers for Disease Control and Prevention
EPI886654	HA	United States	2016-Dec-06	EPI_ISL_242677	A/Hawaii/100/2016	State of Hawaii Department of Health	Centers for Disease Control and Prevention
EPI762561	HA	United States	2016-Mar-23	EPI_ISL_222187	A/Hawaii/35/2016	State of Hawaii Department of Health	Centers for Disease Control and Prevention
EPI757113	HA	United States	2016-Feb-28	EPI_ISL_221100	A/Hawaii/18/2016	State of Hawaii Department of Health	Centers for Disease Control and Prevention
EPI941698	HA	United States	2017-Feb-05	EPI_ISL_252742	A/Arizona/07/2017	Arizona Department of Health Services	Centers for Disease Control and Prevention
EPI970009	HA	United States	2017-Mar-01	EPI_ISL_257816	A/South Dakota/17/2017	South Dakota Public Health Lab	Centers for Disease Control and Prevention
EPI969977	HA	United States	2017-Feb-05	EPI_ISL_257812	A/South Dakota/08/2017	South Dakota Public Health Lab	Centers for Disease Control and Prevention
EPI758392	HA	United States	2016-Apr-02	EPI_ISL_221260	A/Nevada/31/2016	Nevada State Health Laboratory	Centers for Disease Control and Prevention
EPI742006	HA	United States	2016-Feb-26	EPI_ISL_218132	A/Nevada/19/2016	Nevada State Health Laboratory	Centers for Disease Control and Prevention
EPI969937	HA	United States	2017-Feb-08	EPI_ISL_257807	A/Ohio/06/2017	Ohio Department of Health Laboratories	Centers for Disease Control and Prevention
EPI768223	HA	United States	2016-Mar-30	EPI_ISL_223289	A/Ohio/18/2016	Ohio Department of Health Laboratories	Centers for Disease Control and Prevention
EPI969786	HA	United States	2017-Feb-10	EPI_ISL_257788	A/California/44/2017	California Department of Health Services	Centers for Disease Control and Prevention
EPI969762	HA	United States	2017-Feb-06	EPI_ISL_257785	A/California/40/2017	California Department of Health Services	Centers for Disease Control and Prevention
EPI960217	HA	United States	2017-Feb-09	EPI_ISL_256089	A/California/33/2017	California Department of Health Services	Centers for Disease Control and Prevention
EPI917517	HA	United States	2016-Dec-21	EPI_ISL_248941	A/California/215/2016	California Department of Health Services	Centers for Disease Control and Prevention
EPI840756	HA	United States	2016-Apr-06	EPI_ISL_235010	A/California/104/2016	California Department of Health Services	Centers for Disease Control and Prevention
EPI832898	HA	United States	2016-Apr-13	EPI_ISL_233527	A/California/109/2016	California Department of Health Services	Centers for Disease Control and Prevention
EPI943668	HA	United States	2017-Feb-13	EPI_ISL_253220	A/Texas/49/2017	San Antonio Metropolitan Health	Centers for Disease Control and Prevention
EPI865857	HA	United States	2016-Oct-30	EPI_ISL_239231	A/Delaware/29/2016	Delaware Public Health Lab	Centers for Disease Control and Prevention
EPI767757	HA	United States	2016-Apr-08	EPI_ISL_223230	A/Delaware/19/2016	Delaware Public Health Lab	Centers for Disease Control and Prevention
EPI741742	HA	United States	2016-Mar-01	EPI_ISL_218099	A/Delaware/08/2016	Delaware Public Health Lab	Centers for Disease Control and Prevention
EPI942648	HA	United States	2017-Jan-30	EPI_ISL_252984	A/Minnesota/09/2017	Minnesota Department of Health	Centers for Disease Control and Prevention
EPI912361	HA	United States	2016-Dec-31	EPI_ISL_248239	A/Montana/71/2016	Montana Laboratory Services Bureau	Centers for Disease Control and Prevention
EPI871417	HA	United States	2016-Nov-14	EPI_ISL_240298	A/Montana/60/2016	Montana Laboratory Services Bureau	Centers for Disease Control and Prevention
EPI871337	HA	United States	2016-Oct-29	EPI_ISL_240288	A/Montana/57/2016	Montana Laboratory Services Bureau	Centers for Disease Control and Prevention
EPI756843	HA	United States	2016-Feb-24	EPI_ISL_221065	A/Montana/27/2016	Montana Laboratory Services Bureau	Centers for Disease Control and Prevention
EPI741902	HA	United States	2016-Feb-28	EPI_ISL_218119	A/Montana/28/2016	Montana Laboratory Services Bureau	Centers for Disease Control and Prevention
EPI814960	HA	United States	2016-May-15	EPI_ISL_230432	A/Virginia/59/2016	University of Virginia, Medical Labs/Microbiology	Centers for Disease Control and Prevention
EPI827523	HA	United States	2016-Feb-23	EPI_ISL_232576	A/Pennsylvania/50/2016	UPMC-CLB Dept of Microbiology	Centers for Disease Control and Prevention
EPI960271	HA	United States	2017-Feb-13	EPI_ISL_256096	A/Texas/44/2017	Houston Department of Health and Human Services	Centers for Disease Control and Prevention
EPI741942	HA	United States	2016-Mar-07	EPI_ISL_218124	A/Texas/46/2016	Houston Department of Health and Human Services	Centers for Disease Control and Prevention
EPI989056	HA	United States	2017-Feb-27	EPI_ISL_261800	A/Michigan/29/2017	University of Michigan SPH EPID	Centers for Disease Control and Prevention
EPI1008505	HA	United States	2017-Feb-02	EPI_ISL_266692	A/Texas/83/2017	Baylor Scott and White Health	Centers for Disease Control and Prevention
EPI1211593	HA	United States	2018-Feb-15	EPI_ISL_306108	A/Florida/35/2018	Florida Department of Health-Tampa	Centers for Disease Control and Prevention
EPI1211586	HA	United States	2018-Mar-14	EPI_ISL_306107	A/Florida/38/2018	Florida Department of Health-Tampa	Centers for Disease Control and Prevention
EPI1162232	HA	United States	2018-Jan-11	EPI_ISL_295922	A/Florida/06/2018	Florida Department of Health-Tampa	Centers for Disease Control and Prevention
EPI1017495	HA	United States	2017-Apr-17	EPI_ISL_268423	A/Utah/25/2017	Utah Department of Health	Centers for Disease Control and Prevention
EPI1210937	HA	United States	2018-Mar-09	EPI_ISL_305932	A/New Jersey/18/2018	New Jersey Department of Health & Senior Services	Centers for Disease Control and Prevention
EPI1210929	HA	United States	2018-Mar-10	EPI_ISL_305931	A/New Jersey/19/2018	New Jersey Department of Health & Senior Services	Centers for Disease Control and Prevention
EPI1181895	HA	United States	2018-Jan-30	EPI_ISL_300066	A/North Carolina/08/2018	North Carolina State Laboratory of Public Health	Centers for Disease Control and Prevention
EPI994297	HA	United States	2017-Mar-23	EPI_ISL_262722	A/North Carolina/23/2017	North Carolina State Laboratory of Public Health	Centers for Disease Control and Prevention
EPI1250693	HA	United States	2017-Dec-23	EPI_ISL_313759	A/Pennsylvania/327/2017	New York State Department of Health	Centers for Disease Control and Prevention
EPI1250677	HA	United States	2017-Oct-24	EPI_ISL_313757	A/North Carolina/57/2017	New York State Department of Health	Centers for Disease Control and Prevention
EPI1250628	HA	United States	2017-Nov-22	EPI_ISL_313751	A/Texas/402/2017	New York State Department of Health	Centers for Disease Control and Prevention
EPI1250115	HA	United States	2018-Feb-05	EPI_ISL_313682	A/Missouri/35/2018	New York State Department of Health	Centers for Disease Control and Prevention
EPI1164312	HA	United States	2017-Dec-29	EPI_ISL_296217	A/New York/60/2017	New York State Department of Health	Centers for Disease Control and Prevention
EPI1146983	HA	United States	2017-Dec-14	EPI_ISL_292655	A/Texas/318/2017	Texas Department of State Health Services-Laboratory Services	Centers for Disease Control and Prevention
EPI1220379	HA	United States	2018-Feb-12	EPI_ISL_307731	A/Maryland/27/2018	Maryland Department of Health and Mental Hygiene	Centers for Disease Control and Prevention
EPI1181873	HA	United States	2018-Jan-29	EPI_ISL_300063	A/Maryland/08/2018	Maryland Department of Health and Mental Hygiene	Centers for Disease Control and Prevention
EPI1118099	HA	United States	2017-Nov-02	EPI_ISL_287680	A/Maryland/88/2017	Maryland Department of Health and Mental Hygiene	Centers for Disease Control and Prevention
EPI980072	HA	United States	2017-Mar-19	EPI_ISL_259824	A/North Dakota/15/2017	North Dakota Department of Health	Centers for Disease Control and Prevention
EPI1211341	HA	United States	2018-Mar-12	EPI_ISL_306076	A/Idaho/09/2018	State of Idaho Bureau of Laboratories	Centers for Disease Control and Prevention
EPI1197802	HA	United States	2018-Feb-03	EPI_ISL_302948	A/Idaho/05/2018	State of Idaho Bureau of Laboratories	Centers for Disease Control and Prevention
EPI1211356	HA	United States	2018-Mar-12	EPI_ISL_306078	A/Wyoming/15/2018	Wyoming Public Health Laboratory	Centers for Disease Control and Prevention
EPI1196023	HA	United States	2018-Jan-31	EPI_ISL_302927	A/New Hampshire/09/2018	New Hampshire Public Health Laboratories	Centers for Disease Control and Prevention
EPI1137002	HA	United States	2017-Nov-26	EPI_ISL_290730	A/New Hampshire/28/2017	New Hampshire Public Health Laboratories	Centers for Disease Control and Prevention
EPI1207012	HA	United States	2018-Feb-19	EPI_ISL_305204	A/Georgia/16/2018	Georgia Public Health Laboratory	Centers for Disease Control and Prevention
EPI1175450	HA	United States	2018-Jan-08	EPI_ISL_298487	A/Colorado/04/2018	Colorado Department of Health Lab	Centers for Disease Control and Prevention
EPI1162849	HA	United States	2017-Dec-14	EPI_ISL_296004	A/Pennsylvania/272/2017	Pennsylvania Department of Health	Centers for Disease Control and Prevention
EPI1246061	HA	United States	2018-Apr-14	EPI_ISL_312958	A/Alaska/36/2018	Alaska State Virology Lab	Centers for Disease Control and Prevention
EPI1181830	HA	United States	2018-Jan-27	EPI_ISL_300057	A/Connecticut/07/2018	Connecticut Department. of Public Health	Centers for Disease Control and Prevention
EPI1181823	HA	United States	2018-Jan-27	EPI_ISL_300056	A/Connecticut/06/2018	Connecticut Department. of Public Health	Centers for Disease Control and Prevention
EPI1227817	HA	United States	2018-Apr-07	EPI_ISL_309512	A/Iowa/49/2018	Iowa State Hygienic Laboratory	Centers for Disease Control and Prevention
EPI1211467	HA	United States	2018-Feb-27	EPI_ISL_306092	A/Iowa/21/2018	Iowa State Hygienic Laboratory	Centers for Disease Control and Prevention
EPI1107458	HA	United States	2017-Oct-26	EPI_ISL_286084	A/Iowa/34/2017	Iowa State Hygienic Laboratory	Centers for Disease Control and Prevention
EPI1107442	HA	United States	2017-Oct-28	EPI_ISL_286082	A/Iowa/35/2017	Iowa State Hygienic Laboratory	Centers for Disease Control and Prevention
EPI1227668	HA	United States	2018-Apr-03	EPI_ISL_309493	A/Florida/48/2018	Florida Department of Health-Jacksonville	Centers for Disease Control and Prevention
EPI1202131	HA	United States	2018-Feb-18	EPI_ISL_304299	A/Florida/26/2018	Florida Department of Health-Jacksonville	Centers for Disease Control and Prevention
EPI1238884	HA	United States	2018-Apr-09	EPI_ISL_311521	A/Massachusetts/23/2018	Massachusetts Department of Public Health	Centers for Disease Control and Prevention
EPI1238814	HA	United States	2018-Apr-06	EPI_ISL_311512	A/Missouri/43/2018	Missouri Department. of Health & Senior Services	Centers for Disease Control and Prevention
EPI1196254	HA	United States	2018-Feb-07	EPI_ISL_302960	A/Missouri/13/2018	Missouri Department. of Health & Senior Services	Centers for Disease Control and Prevention
EPI1475734	HA	United States	2018-Mar-05	EPI_ISL_361547	A/Wisconsin/460/2018	Marshfield Clinic Research Foundation	Centers for Disease Control and Prevention
EPI1474032	HA	United States	2018-Jan-26	EPI_ISL_361333	A/Wisconsin/239/2018	Marshfield Clinic Research Foundation	Centers for Disease Control and Prevention
EPI1473659	HA	United States	2018-Jan-25	EPI_ISL_361287	A/Wisconsin/221/2018	Marshfield Clinic Research Foundation	Centers for Disease Control and Prevention
EPI1473007	HA	United States	2018-Jan-15	EPI_ISL_361205	A/Wisconsin/138/2018	Marshfield Clinic Research Foundation	Centers for Disease Control and Prevention
EPI1472959	HA	United States	2018-Jan-15	EPI_ISL_361199	A/Wisconsin/132/2018	Marshfield Clinic Research Foundation	Centers for Disease Control and Prevention
EPI1105344	HA	United States	2017-Oct-28	EPI_ISL_285775	A/Louisiana/59/2017	Louisiana Department of Health and Hospitals	Centers for Disease Control and Prevention
EPI989322	HA	United States	2017-Mar-17	EPI_ISL_261834	A/Louisiana/21/2017	Louisiana Department of Health and Hospitals	Centers for Disease Control and Prevention
EPI971790	HA	United States	2017-Mar-07	EPI_ISL_258143	A/Louisiana/18/2017	Louisiana Department of Health and Hospitals	Centers for Disease Control and Prevention
EPI1195733	HA	United States	2018-Feb-08	EPI_ISL_302883	A/Alabama/17/2018	ADPH Bureau of Clinical Laboratories	Centers for Disease Control and Prevention
EPI1186128	HA	United States	2018-Feb-05	EPI_ISL_300888	A/Alabama/16/2018	ADPH Bureau of Clinical Laboratories	Centers for Disease Control and Prevention
EPI1181918	HA	United States	2018-Jan-18	EPI_ISL_300069	A/Alabama/11/2018	ADPH Bureau of Clinical Laboratories	Centers for Disease Control and Prevention
EPI1181707	HA	United States	2018-Jan-18	EPI_ISL_300041	A/Alabama/10/2018	ADPH Bureau of Clinical Laboratories	Centers for Disease Control and Prevention
EPI1093870	HA	United States	2017-Oct-13	EPI_ISL_284074	A/Alabama/23/2017	ADPH Bureau of Clinical Laboratories	Centers for Disease Control and Prevention
EPI1163105	HA	United States	2017-Dec-25	EPI_ISL_296039	A/Oklahoma/41/2017	Oklahoma State Department of Health	Centers for Disease Control and Prevention
EPI1124338	HA	United States	2017-Nov-19	EPI_ISL_288562	A/Oklahoma/32/2017	Oklahoma State Department of Health	Centers for Disease Control and Prevention
EPI1124330	HA	United States	2017-Nov-13	EPI_ISL_288561	A/Oklahoma/31/2017	Oklahoma State Department of Health	Centers for Disease Control and Prevention
EPI1003028	HA	United States	2017-Mar-24	EPI_ISL_264375	A/Oklahoma/23/2017	Oklahoma State Department of Health	Centers for Disease Control and Prevention
EPI980221	HA	United States	2017-Mar-07	EPI_ISL_259843	A/Oklahoma/18/2017	Oklahoma State Department of Health	Centers for Disease Control and Prevention
EPI980143	HA	United States	2017-Mar-04	EPI_ISL_259833	A/Oklahoma/16/2017	Oklahoma State Department of Health	Centers for Disease Control and Prevention
EPI1246101	HA	United States	2018-Mar-16	EPI_ISL_312963	A/Hawaii/34/2018	State of Hawaii Department of Health	Centers for Disease Control and Prevention
EPI1181405	HA	United States	2018-Jan-03	EPI_ISL_300002	A/Hawaii/03/2018	State of Hawaii Department of Health	Centers for Disease Control and Prevention
EPI1130235	HA	United States	2017-Nov-20	EPI_ISL_289558	A/Arizona/67/2017	Arizona Department of Health Services	Centers for Disease Control and Prevention
EPI1124291	HA	United States	2017-Nov-07	EPI_ISL_288556	A/Arizona/65/2017	Arizona Department of Health Services	Centers for Disease Control and Prevention
EPI1017784	HA	United States	2017-Mar-29	EPI_ISL_268460	A/Arizona/23/2017	Arizona Department of Health Services	Centers for Disease Control and Prevention
EPI989211	HA	United States	2017-Apr-02	EPI_ISL_261820	A/Arizona/22/2017	Arizona Department of Health Services	Centers for Disease Control and Prevention
EPI1251942	HA	United States	2018-May-07	EPI_ISL_314027	A/South Dakota/43/2018	South Dakota Public Health Lab	Centers for Disease Control and Prevention
EPI1017455	HA	United States	2017-Mar-06	EPI_ISL_268418	A/South Dakota/20/2017	South Dakota Public Health Lab	Centers for Disease Control and Prevention
EPI1164438	HA	United States	2018-Jan-10	EPI_ISL_296043	A/Ohio/02/2018	Ohio Department of Health Laboratories	Centers for Disease Control and Prevention
EPI1214351	HA	United States	2018-Mar-05	EPI_ISL_306789	A/California/47/2018	California Department of Health Services	Centers for Disease Control and Prevention
EPI1181436	HA	United States	2018-Jan-10	EPI_ISL_300006	A/California/16/2018	California Department of Health Services	Centers for Disease Control and Prevention
EPI1118203	HA	United States	2017-Nov-03	EPI_ISL_287693	A/California/116/2017	California Department of Health Services	Centers for Disease Control and Prevention
EPI1196000	HA	United States	2018-Feb-08	EPI_ISL_302924	A/Virginia/11/2018	Virginia Division of Consolidated Laboratories	Centers for Disease Control and Prevention
EPI1225515	HA	United States	2018-Mar-25	EPI_ISL_309074	A/Washington/84/2018	Washington State Public Health Laboratory	Centers for Disease Control and Prevention
EPI1195795	HA	United States	2018-Feb-05	EPI_ISL_302894	A/Washington/49/2018	Washington State Public Health Laboratory	Centers for Disease Control and Prevention
EPI1220332	HA	United States	2018-Mar-23	EPI_ISL_307725	A/Delaware/24/2018	Delaware Public Health Lab	Centers for Disease Control and Prevention
EPI1141123	HA	United States	2017-Dec-11	EPI_ISL_291514	A/West Virginia/31/2017	West Virginia Office of Laboratory Services	Centers for Disease Control and Prevention
EPI1130417	HA	United States	2017-Dec-02	EPI_ISL_289581	A/West Virginia/26/2017	West Virginia Office of Laboratory Services	Centers for Disease Control and Prevention
EPI1468166	HA	United States	2018-Jan-16	EPI_ISL_360595	A/Michigan/142/2018	University of Michigan SPH EPID	Centers for Disease Control and Prevention
EPI1452469	HA	United States	2018-Jan-18	EPI_ISL_358544	A/Michigan/17/2018	University of Michigan SPH EPID	Centers for Disease Control and Prevention
EPI1452453	HA	United States	2018-Jan-03	EPI_ISL_358542	A/Michigan/07/2018	University of Michigan SPH EPID	Centers for Disease Control and Prevention
EPI1477956	HA	United States	2018-Jan-31	EPI_ISL_361828	A/Pennsylvania/355/2018	Children's Hospital of Pittsburgh UPMC	Centers for Disease Control and Prevention
EPI1477828	HA	United States	2018-Jan-16	EPI_ISL_361812	A/Pennsylvania/241/2018	Children's Hospital of Pittsburgh UPMC	Centers for Disease Control and Prevention
EPI1477762	HA	United States	2018-Jan-16	EPI_ISL_361803	A/Pennsylvania/237/2018	Children's Hospital of Pittsburgh UPMC	Centers for Disease Control and Prevention
EPI1477743	HA	United States	2018-Jan-16	EPI_ISL_361802	A/Pennsylvania/236/2018	Children's Hospital of Pittsburgh UPMC	Centers for Disease Control and Prevention
EPI1477729	HA	United States	2018-Jan-16	EPI_ISL_361799	A/Pennsylvania/235/2018	Children's Hospital of Pittsburgh UPMC	Centers for Disease Control and Prevention
EPI1477387	HA	United States	2018-Jan-25	EPI_ISL_361756	A/Pennsylvania/312/2018	Children's Hospital of Pittsburgh UPMC	Centers for Disease Control and Prevention
EPI1477073	HA	United States	2018-Jan-08	EPI_ISL_361717	A/Pennsylvania/150/2018	Children's Hospital of Pittsburgh UPMC	Centers for Disease Control and Prevention
EPI1452547	HA	United States	2017-Nov-07	EPI_ISL_358554	A/Texas/332/2017	Baylor Scott and White Health	Centers for Disease Control and Prevention
EPI1259741	HA	United States	2018-Jan-16	EPI_ISL_315855	A/Illinois/08/2018	Illinois Department of Public Health-Carbondale	Centers for Disease Control and Prevention
EPI1195822	HA	United States	2018-Feb-23	EPI_ISL_302900	A/Illinois/16/2018	Illinois Department of Public Health-Carbondale	Centers for Disease Control and Prevention
EPI1162940	HA	United States	2017-Dec-12	EPI_ISL_296016	A/Illinois/47/2017	Illinois Department of Public Health-Carbondale	Centers for Disease Control and Prevention
EPI1162901	HA	United States	2017-Dec-14	EPI_ISL_296011	A/Illinois/48/2017	Illinois Department of Public Health-Carbondale	Centers for Disease Control and Prevention
EPI1382976	HA	United States	2019-Feb-02	EPI_ISL_344805	A/Kansas/08/2019	Kansas Department of Health and Environment	Centers for Disease Control and Prevention
EPI1349812	HA	United States	2019-Jan-01	EPI_ISL_336670	A/Kansas/01/2019	Kansas Department of Health and Environment	Centers for Disease Control and Prevention
EPI1322761	HA	United States	2018-Oct-25	EPI_ISL_331816	A/Utah/40/2018	Utah Department of Health	Centers for Disease Control and Prevention
EPI1427015	HA	United States	2019-Feb-05	EPI_ISL_353334	A/New Jersey/11/2019	New Jersey Department of Health & Senior Services	Centers for Disease Control and Prevention
EPI1488611	HA	United States	2019-Apr-13	EPI_ISL_364165	A/New York/37/2019	New York State Department of Health	Centers for Disease Control and Prevention
EPI1324152	HA	United States	2018-Oct-22	EPI_ISL_332010	A/New York/48/2018	New York State Department of Health	Centers for Disease Control and Prevention
EPI1349678	HA	United States	2018-Dec-18	EPI_ISL_336653	A/New Mexico/32/2018	New Mexico Department of Health	Centers for Disease Control and Prevention
EPI1322737	HA	United States	2018-Oct-23	EPI_ISL_331813	A/New Mexico/24/2018	New Mexico Department of Health	Centers for Disease Control and Prevention
EPI1367458	HA	United States	2019-Jan-27	EPI_ISL_340949	A/Texas/12/2019	Texas Department of State Health Services-Laboratory Services	Centers for Disease Control and Prevention
EPI1433246	HA	United States	2019-Mar-14	EPI_ISL_354254	A/Georgia/19/2019	Georgia Public Health Laboratory	Centers for Disease Control and Prevention
EPI1408482	HA	United States	2019-Mar-04	EPI_ISL_349850	A/Colorado/20/2019	Colorado Department of Health Lab	Centers for Disease Control and Prevention
EPI1324091	HA	United States	2018-Nov-06	EPI_ISL_332002	A/Pennsylvania/505/2018	Pennsylvania Department of Health	Centers for Disease Control and Prevention
EPI1373176	HA	United States	2019-Jan-22	EPI_ISL_342330	A/Alaska/08/2019	Alaska State Virology Lab	Centers for Disease Control and Prevention
EPI1334508	HA	United States	2018-Nov-25	EPI_ISL_333772	A/Alaska/60/2018	Alaska State Virology Lab	Centers for Disease Control and Prevention
EPI1427668	HA	United States	2019-Feb-24	EPI_ISL_353416	A/Kentucky/15/2019	Kentucky Division of Laboratory Services	Centers for Disease Control and Prevention
EPI1385591	HA	United States	2019-Feb-02	EPI_ISL_346010	A/Connecticut/09/2019	Connecticut Department. of Public Health	Centers for Disease Control and Prevention
EPI1397864	HA	United States	2019-Mar-04	EPI_ISL_348021	A/Indiana/17/2019	Indiana State Department of Health Laboratories	Centers for Disease Control and Prevention
EPI1338020	HA	United States	2018-Dec-11	EPI_ISL_334323	A/Indiana/39/2018	Indiana State Department of Health Laboratories	Centers for Disease Control and Prevention
EPI1320170	HA	United States	2018-Oct-03	EPI_ISL_331434	A/Indiana/30/2018	Indiana State Department of Health Laboratories	Centers for Disease Control and Prevention
EPI1334716	HA	United States	2018-Nov-30	EPI_ISL_333798	A/Iowa/71/2018	Iowa State Hygienic Laboratory	Centers for Disease Control and Prevention
EPI1433194	HA	United States	2019-Mar-02	EPI_ISL_354247	A/Massachusetts/17/2019	Massachusetts Department of Public Health	Centers for Disease Control and Prevention
EPI1324051	HA	United States	2018-Nov-06	EPI_ISL_331997	A/Michigan/406/2018	Michigan Department of Community Health	Centers for Disease Control and Prevention
EPI1427593	HA	United States	2019-Mar-29	EPI_ISL_353407	A/Wisconsin/390/2019	Wisconsin State Laboratory of Hygiene	Centers for Disease Control and Prevention
EPI1562812	HA	United States	2019-Apr-07	EPI_ISL_380816	A/Wisconsin/520/2019	Marshfield Clinic Research Foundation	Centers for Disease Control and Prevention
EPI1561021	HA	United States	2019-Apr-03	EPI_ISL_380590	A/Wisconsin/503/2019	Marshfield Clinic Research Foundation	Centers for Disease Control and Prevention
EPI1560949	HA	United States	2019-Mar-30	EPI_ISL_380581	A/Wisconsin/486/2019	Marshfield Clinic Research Foundation	Centers for Disease Control and Prevention
EPI1560808	HA	United States	2019-Mar-26	EPI_ISL_380562	A/Wisconsin/462/2019	Marshfield Clinic Research Foundation	Centers for Disease Control and Prevention
EPI1558945	HA	United States	2019-Feb-23	EPI_ISL_380329	A/Washington/258/2019	Marshfield Clinic Research Foundation	Centers for Disease Control and Prevention
EPI1558803	HA	United States	2019-Feb-15	EPI_ISL_380311	A/Washington/222/2019	Marshfield Clinic Research Foundation	Centers for Disease Control and Prevention
EPI1462195	HA	United States	2019-Mar-08	EPI_ISL_359778	A/Wisconsin/256/2019	Marshfield Clinic Research Foundation	Centers for Disease Control and Prevention
EPI1462029	HA	United States	2019-Mar-05	EPI_ISL_359757	A/Wisconsin/220/2019	Marshfield Clinic Research Foundation	Centers for Disease Control and Prevention
EPI1461949	HA	United States	2019-Mar-04	EPI_ISL_359747	A/Wisconsin/202/2019	Marshfield Clinic Research Foundation	Centers for Disease Control and Prevention
EPI1461901	HA	United States	2019-Mar-02	EPI_ISL_359741	A/Wisconsin/196/2019	Marshfield Clinic Research Foundation	Centers for Disease Control and Prevention
EPI1461715	HA	United States	2019-Feb-26	EPI_ISL_359717	A/Wisconsin/165/2019	Marshfield Clinic Research Foundation	Centers for Disease Control and Prevention
EPI1461557	HA	United States	2019-Feb-25	EPI_ISL_359697	A/Wisconsin/154/2019	Marshfield Clinic Research Foundation	Centers for Disease Control and Prevention
EPI1457865	HA	United States	2019-Feb-06	EPI_ISL_359232	A/Washington/125/2019	Marshfield Clinic Research Foundation	Centers for Disease Control and Prevention
EPI1457841	HA	United States	2019-Jan-31	EPI_ISL_359229	A/Washington/112/2019	Marshfield Clinic Research Foundation	Centers for Disease Control and Prevention
EPI1457545	HA	United States	2019-Feb-19	EPI_ISL_359192	A/Wisconsin/95/2019	Marshfield Clinic Research Foundation	Centers for Disease Control and Prevention
EPI1455603	HA	United States	2019-Jan-16	EPI_ISL_358947	A/Washington/40/2019	Marshfield Clinic Research Foundation	Centers for Disease Control and Prevention
EPI1454498	HA	United States	2019-Jan-09	EPI_ISL_358807	A/Washington/13/2019	Marshfield Clinic Research Foundation	Centers for Disease Control and Prevention
EPI1396533	HA	United States	2019-Jan-20	EPI_ISL_348043	A/Louisiana/18/2019	Louisiana Department of Health and Hospitals	Centers for Disease Control and Prevention
EPI1349583	HA	United States	2018-Dec-26	EPI_ISL_336641	A/Louisiana/29/2018	Louisiana Department of Health and Hospitals	Centers for Disease Control and Prevention
EPI1334724	HA	United States	2018-Nov-26	EPI_ISL_333799	A/Louisiana/24/2018	Louisiana Department of Health and Hospitals	Centers for Disease Control and Prevention
EPI1382921	HA	United States	2019-Jan-31	EPI_ISL_344798	A/Alabama/09/2019	ADPH Bureau of Clinical Laboratories	Centers for Disease Control and Prevention
EPI1327895	HA	United States	2018-Nov-14	EPI_ISL_332582	A/Nebraska/11/2018	Nebraska Public Health Lab	Centers for Disease Control and Prevention
EPI1490773	HA	United States	2019-May-22	EPI_ISL_364569	A/Hawaii/40/2019	State of Hawaii Department of Health	Centers for Disease Control and Prevention
EPI1408434	HA	United States	2019-Mar-02	EPI_ISL_349844	A/Hawaii/16/2019	State of Hawaii Department of Health	Centers for Disease Control and Prevention
EPI1396709	HA	United States	2019-Feb-14	EPI_ISL_348067	A/Hawaii/12/2019	State of Hawaii Department of Health	Centers for Disease Control and Prevention
EPI1437915	HA	United States	2019-Apr-16	EPI_ISL_355527	A/South Dakota/27/2019	South Dakota Public Health Lab	Centers for Disease Control and Prevention
EPI1408071	HA	United States	2019-Mar-11	EPI_ISL_349797	A/South Dakota/17/2019	South Dakota Public Health Lab	Centers for Disease Control and Prevention
EPI1367522	HA	United States	2019-Jan-24	EPI_ISL_340957	A/South Dakota/08/2019	South Dakota Public Health Lab	Centers for Disease Control and Prevention
EPI1337996	HA	United States	2018-Dec-07	EPI_ISL_334320	A/South Dakota/54/2018	South Dakota Public Health Lab	Centers for Disease Control and Prevention
EPI1361558	HA	United States	2018-Dec-29	EPI_ISL_339645	A/Ohio/42/2018	Ohio Department of Health Laboratories	Centers for Disease Control and Prevention
EPI1344976	HA	United States	2018-Nov-27	EPI_ISL_335894	A/Ohio/38/2018	Ohio Department of Health Laboratories	Centers for Disease Control and Prevention
EPI1334951	HA	United States	2018-Dec-07	EPI_ISL_333828	A/Ohio/37/2018	Ohio Department of Health Laboratories	Centers for Disease Control and Prevention
EPI1480326	HA	United States	2019-Apr-04	EPI_ISL_362322	A/California/132/2019	California Department of Health Services	Centers for Disease Control and Prevention
EPI1396807	HA	United States	2019-Mar-04	EPI_ISL_348081	A/California/85/2019	California Department of Health Services	Centers for Disease Control and Prevention
EPI1396676	HA	United States	2019-Feb-06	EPI_ISL_348062	A/California/56/2019	California Department of Health Services	Centers for Disease Control and Prevention
EPI1373311	HA	United States	2019-Jan-22	EPI_ISL_342347	A/California/28/2019	California Department of Health Services	Centers for Disease Control and Prevention
EPI1361132	HA	United States	2019-Jan-02	EPI_ISL_339584	A/California/12/2019	California Department of Health Services	Centers for Disease Control and Prevention
EPI1361007	HA	United States	2018-Dec-27	EPI_ISL_339568	A/California/121/2018	California Department of Health Services	Centers for Disease Control and Prevention
EPI1360991	HA	United States	2018-Dec-27	EPI_ISL_339566	A/California/120/2018	California Department of Health Services	Centers for Disease Control and Prevention
EPI1337804	HA	United States	2018-Nov-28	EPI_ISL_334296	A/California/94/2018	California Department of Health Services	Centers for Disease Control and Prevention
EPI1327776	HA	United States	2018-Oct-13	EPI_ISL_332567	A/California/73/2018	California Department of Health Services	Centers for Disease Control and Prevention
EPI1480382	HA	United States	2019-Apr-21	EPI_ISL_362329	A/Delaware/35/2019	Delaware Public Health Lab	Centers for Disease Control and Prevention
EPI1349694	HA	United States	2018-Dec-05	EPI_ISL_336655	A/West Virginia/29/2018	West Virginia Office of Laboratory Services	Centers for Disease Control and Prevention
EPI1559722	HA	United States	2019-Mar-25	EPI_ISL_380427	A/Michigan/338/2019	University of Michigan SPH EPID	Centers for Disease Control and Prevention
EPI1459725	HA	United States	2019-Mar-01	EPI_ISL_359466	A/Michigan/174/2019	University of Michigan SPH EPID	Centers for Disease Control and Prevention
EPI1459717	HA	United States	2019-Feb-28	EPI_ISL_359465	A/Michigan/171/2019	University of Michigan SPH EPID	Centers for Disease Control and Prevention
EPI1456458	HA	United States	2019-Feb-05	EPI_ISL_359055	A/Michigan/77/2019	University of Michigan SPH EPID	Centers for Disease Control and Prevention
EPI1453014	HA	United States	2019-Jan-16	EPI_ISL_358620	A/Michigan/17/2019	University of Michigan SPH EPID	Centers for Disease Control and Prevention
EPI1458750	HA	United States	2019-Mar-03	EPI_ISL_359343	A/Pennsylvania/709/2019	Children's Hospital of Pittsburgh UPMC	Centers for Disease Control and Prevention
EPI1458726	HA	United States	2019-Feb-28	EPI_ISL_359340	A/Pennsylvania/698/2019	Children's Hospital of Pittsburgh UPMC	Centers for Disease Control and Prevention
EPI1453511	HA	United States	2019-Feb-04	EPI_ISL_358683	A/Pennsylvania/96/2019	Children's Hospital of Pittsburgh UPMC	Centers for Disease Control and Prevention
EPI1453503	HA	United States	2019-Feb-04	EPI_ISL_358682	A/Pennsylvania/95/2019	Children's Hospital of Pittsburgh UPMC	Centers for Disease Control and Prevention
EPI1453463	HA	United States	2019-Jan-29	EPI_ISL_358677	A/Pennsylvania/73/2019	Children's Hospital of Pittsburgh UPMC	Centers for Disease Control and Prevention
EPI1453272	HA	United States	2019-Jan-24	EPI_ISL_358653	A/Pennsylvania/49/2019	Children's Hospital of Pittsburgh UPMC	Centers for Disease Control and Prevention
EPI1453256	HA	United States	2019-Jan-22	EPI_ISL_358651	A/Pennsylvania/40/2019	Children's Hospital of Pittsburgh UPMC	Centers for Disease Control and Prevention
EPI1453248	HA	United States	2019-Jan-17	EPI_ISL_358650	A/Pennsylvania/29/2019	Children's Hospital of Pittsburgh UPMC	Centers for Disease Control and Prevention
EPI1453240	HA	United States	2019-Jan-14	EPI_ISL_358649	A/Pennsylvania/22/2019	Children's Hospital of Pittsburgh UPMC	Centers for Disease Control and Prevention
EPI1563918	HA	United States	2019-Feb-04	EPI_ISL_380956	A/Texas/154/2019	Baylor Scott and White Health	Centers for Disease Control and Prevention
EPI1563879	HA	United States	2019-Mar-11	EPI_ISL_380951	A/Texas/313/2019	Baylor Scott and White Health	Centers for Disease Control and Prevention
EPI1349780	HA	United States	2018-Dec-24	EPI_ISL_336666	A/Illinois/86/2018	Illinois Department of Public Health-Carbondale	Centers for Disease Control and Prevention
EPI492776	HA	United States	2013-Nov-10	EPI_ISL_151830	A/Kansas/06/2013	Kansas Department of Health and Environment	Centers for Disease Control and Prevention
EPI706045	HA	United States	2015-Nov-09	EPI_ISL_210288	A/Florida/83/2015	Florida Department of Health-Tampa	Centers for Disease Control and Prevention
EPI368668	HA	United States	2012-Feb-27	EPI_ISL_117054	A/Florida/06/2012	Florida Department of Health-Tampa	Centers for Disease Control and Prevention
EPI348185	HA	United States	2011-Dec-07	EPI_ISL_101251	A/Florida/35/2011	Florida Department of Health-Tampa	Centers for Disease Control and Prevention
EPI346504	HA	United States	2011-Oct-30	EPI_ISL_99811	A/Florida/27/2011	Florida Department of Health-Tampa	Centers for Disease Control and Prevention
EPI487732	HA	United States	2013-Oct-29	EPI_ISL_150613	A/Utah/10/2013	Utah Department of Health	Centers for Disease Control and Prevention
EPI376411	HA	United States	2012-May-02	EPI_ISL_121458	A/New Jersey/03/2012	New Jersey Department of Health & Senior Services	Centers for Disease Control and Prevention
EPI503856	HA	United States	2013-Dec-17	EPI_ISL_154793	A/North Carolina/20/2013	North Carolina State Laboratory of Public Health	Centers for Disease Control and Prevention
EPI376377	HA	United States	2012-Apr-26	EPI_ISL_121448	A/North Carolina/18/2012	North Carolina State Laboratory of Public Health	Centers for Disease Control and Prevention
EPI358135	HA	United States	2012-Feb-07	EPI_ISL_107089	A/North Carolina/06/2012	North Carolina State Laboratory of Public Health	Centers for Disease Control and Prevention
EPI508611	HA	United States	2013-Dec-09	EPI_ISL_157071	A/Louisiana/37/2013	New York State Department of Health	Centers for Disease Control and Prevention
EPI310158	HA	United States	2011-Jan-06	EPI_ISL_88151	A/Virginia/04/2011	New York State Department of Health	Centers for Disease Control and Prevention
EPI443631	HA	United States	2013-Mar-14	EPI_ISL_139902	A/New Mexico/07/2013	New Mexico Department of Health	Centers for Disease Control and Prevention
EPI309943	HA	United States	2011-Feb-01	EPI_ISL_88097	A/Maine/01/2011	Maine Health and Environmental Testing Laboratory	Centers for Disease Control and Prevention
EPI507550	HA	United States	2014-Jan-04	EPI_ISL_156770	A/Texas/07/2014	Texas Department of State Health Services-Laboratory Services	Centers for Disease Control and Prevention
EPI507547	HA	United States	2013-Dec-15	EPI_ISL_156769	A/Texas/117/2013	Texas Department of State Health Services-Laboratory Services	Centers for Disease Control and Prevention
EPI503875	HA	United States	2014-Jan-05	EPI_ISL_155033	A/Texas/02/2014	Texas Department of State Health Services-Laboratory Services	Centers for Disease Control and Prevention
EPI418003	HA	United States	2012-Dec-17	EPI_ISL_134421	A/Texas/99/2012	Texas Department of State Health Services-Laboratory Services	Centers for Disease Control and Prevention
EPI407393	HA	United States	2012-Oct-18	EPI_ISL_132707	A/Texas/90/2012	Texas Department of State Health Services-Laboratory Services	Centers for Disease Control and Prevention
EPI372993	HA	United States	2012-Mar-08	EPI_ISL_120299	A/Maryland/12/2012	Maryland Department of Health and Mental Hygiene	Centers for Disease Control and Prevention
EPI357959	HA	United States	2012-Jan-28	EPI_ISL_107015	A/Maryland/03/2012	Maryland Department of Health and Mental Hygiene	Centers for Disease Control and Prevention
EPI309977	HA	United States	2011-Jan-24	EPI_ISL_88102	A/Maryland/05/2011	Maryland Department of Health and Mental Hygiene	Centers for Disease Control and Prevention
EPI700748	HA	United States	2015-Dec-30	EPI_ISL_208481	A/Idaho/43/2015	State of Idaho Bureau of Laboratories	Centers for Disease Control and Prevention
EPI356262	HA	United States	2012-Jan-27	EPI_ISL_105883	A/Idaho/03/2012	State of Idaho Bureau of Laboratories	Centers for Disease Control and Prevention
EPI310179	HA	United States	2011-Jan-28	EPI_ISL_88158	A/Wyoming/06/2011	Wyoming Public Health Laboratory	Centers for Disease Control and Prevention
EPI375510	HA	United States	2012-Apr-08	EPI_ISL_121224	A/South Carolina/10/2012	South Carolina Department of Health	Centers for Disease Control and Prevention
EPI347547	HA	United States	2011-Nov-29	EPI_ISL_100451	A/South Carolina/07/2011	South Carolina Department of Health	Centers for Disease Control and Prevention
EPI564912	HA	United States	2015-Jan-07	EPI_ISL_171850	A/New Hampshire/02/2015	New Hampshire Public Health Laboratories	Centers for Disease Control and Prevention
EPI368643	HA	United States	2012-Feb-21	EPI_ISL_117346	A/Texas/26/2012	Corpus Christi-Nueces County Public Health	Centers for Disease Control and Prevention
EPI302101	HA	United States	2010-Nov-15	EPI_ISL_86014	A/Georgia/21/2010	Georgia Public Health Laboratory	Centers for Disease Control and Prevention
EPI709452	HA	United States	2016-Jan-02	EPI_ISL_211711	A/Colorado/01/2016	Colorado Department of Health Lab	Centers for Disease Control and Prevention
EPI706005	HA	United States	2015-Dec-22	EPI_ISL_210283	A/Colorado/36/2015	Colorado Department of Health Lab	Centers for Disease Control and Prevention
EPI678970	HA	United States	2015-Nov-21	EPI_ISL_203295	A/Colorado/22/2015	Colorado Department of Health Lab	Centers for Disease Control and Prevention
EPI562082	HA	United States	2014-Oct-04	EPI_ISL_171848	A/California/37/2014	L.A. County Public Health Laboratory	Centers for Disease Control and Prevention
EPI418010	HA	United States	2012-Dec-04	EPI_ISL_134424	A/Pennsylvania/30/2012	Pennsylvania Department of Health	Centers for Disease Control and Prevention
EPI368671	HA	United States	2012-Mar-17	EPI_ISL_117349	A/Pennsylvania/06/2012	Pennsylvania Department of Health	Centers for Disease Control and Prevention
EPI716874	HA	United States	2016-Jan-07	EPI_ISL_213232	A/Alaska/02/2016	Alaska State Virology Lab	Centers for Disease Control and Prevention
EPI319989	HA	United States	2011-Apr-05	EPI_ISL_90915	A/Alaska/12/2011	Alaska State Virology Lab	Centers for Disease Control and Prevention
EPI513273	HA	United States	2014-Feb-03	EPI_ISL_158720	A/Kentucky/01/2014	Kentucky Division of Laboratory Services	Centers for Disease Control and Prevention
EPI443619	HA	United States	2013-Mar-30	EPI_ISL_139898	A/Kentucky/04/2013	Kentucky Division of Laboratory Services	Centers for Disease Control and Prevention
EPI439255	HA	United States	2013-Feb-08	EPI_ISL_138673	A/Kentucky/02/2013	Kentucky Division of Laboratory Services	Centers for Disease Control and Prevention
EPI302164	HA	United States	2010-Dec-14	EPI_ISL_86039	A/Connecticut/07/2010	Connecticut Department. of Public Health	Centers for Disease Control and Prevention
EPI706229	HA	United States	2015-Dec-12	EPI_ISL_210311	A/Oregon/29/2015	Oregon Public Health Laboratory	Centers for Disease Control and Prevention
EPI520452	HA	United States	2014-Feb-09	EPI_ISL_160212	A/Oregon/03/2014	Oregon Public Health Laboratory	Centers for Disease Control and Prevention
EPI503859	HA	United States	2013-Dec-30	EPI_ISL_155029	A/Oregon/17/2013	Oregon Public Health Laboratory	Centers for Disease Control and Prevention
EPI316421	HA	United States	2011-Feb-07	EPI_ISL_89913	A/Oregon/04/2011	Oregon Public Health Laboratory	Centers for Disease Control and Prevention
EPI370407	HA	United States	2012-Feb-23	EPI_ISL_118689	A/Texas/27/2012	Texas Childrens Hospital	Centers for Disease Control and Prevention
EPI370437	HA	United States	2012-Mar-02	EPI_ISL_117353	A/Indiana/02/2012	Indiana State Department of Health Laboratories	Centers for Disease Control and Prevention
EPI552447	HA	United States	2014-Nov-05	EPI_ISL_169145	A/Iowa/19/2014	Iowa State Hygienic Laboratory	Centers for Disease Control and Prevention
EPI302158	HA	United States	2010-Dec-23	EPI_ISL_86036	A/Iowa/18/2010	Iowa State Hygienic Laboratory	Centers for Disease Control and Prevention
EPI489328	HA	United States	2013-Oct-12	EPI_ISL_151029	A/Mississippi/09/2013	Mississippi Public Health Laboratory	Centers for Disease Control and Prevention
EPI531861	HA	United States	2014-Apr-02	EPI_ISL_162635	A/Florida/18/2014	Florida Department of Health-Jacksonville	Centers for Disease Control and Prevention
EPI440935	HA	United States	2013-Feb-26	EPI_ISL_139113	A/Florida/07/2013	Florida Department of Health-Jacksonville	Centers for Disease Control and Prevention
EPI376405	HA	United States	2012-Apr-03	EPI_ISL_121456	A/Florida/13/2012	Florida Department of Health-Jacksonville	Centers for Disease Control and Prevention
EPI316349	HA	United States	2011-Mar-15	EPI_ISL_89896	A/Florida/12/2011	Florida Department of Health-Jacksonville	Centers for Disease Control and Prevention
EPI552443	HA	United States	2014-Oct-21	EPI_ISL_169143	A/Massachusetts/15/2014	Massachusetts Department of Public Health	Centers for Disease Control and Prevention
EPI372552	HA	United States	2012-Mar-12	EPI_ISL_120222	A/Massachusetts/05/2012	Massachusetts Department of Public Health	Centers for Disease Control and Prevention
EPI693394	HA	United States	2015-Dec-16	EPI_ISL_206991	A/Michigan/74/2015	Michigan Department of Community Health	Centers for Disease Control and Prevention
EPI691121	HA	United States	2015-Dec-17	EPI_ISL_206534	A/Nevada/41/2015	Southern Nevada Public Health Lab	Centers for Disease Control and Prevention
EPI357945	HA	United States	2012-Jan-23	EPI_ISL_107010	A/Nevada/06/2012	Southern Nevada Public Health Lab	Centers for Disease Control and Prevention
EPI309809	HA	United States	2011-Jan-13	EPI_ISL_88061	A/Arkansas/01/2011	Arkansas Department of Health	Centers for Disease Control and Prevention
EPI706354	HA	United States	2016-Jan-08	EPI_ISL_210327	A/Wisconsin/10/2016	Wisconsin State Laboratory of Hygiene	Centers for Disease Control and Prevention
EPI698049	HA	United States	2016-Jan-08	EPI_ISL_207954	A/Wisconsin/01/2016	Wisconsin State Laboratory of Hygiene	Centers for Disease Control and Prevention
EPI357953	HA	United States	2012-Jan-10	EPI_ISL_107013	A/Wisconsin/02/2012	Wisconsin State Laboratory of Hygiene	Centers for Disease Control and Prevention
EPI310176	HA	United States	2011-Jan-20	EPI_ISL_88157	A/Wisconsin/08/2011	Wisconsin State Laboratory of Hygiene	Centers for Disease Control and Prevention
EPI531870	HA	United States	2014-Mar-18	EPI_ISL_162638	A/Louisiana/03/2014	Louisiana Department of Health and Hospitals	Centers for Disease Control and Prevention
EPI486636	HA	United States	2013-Oct-09	EPI_ISL_150296	A/Louisiana/12/2013	Louisiana Department of Health and Hospitals	Centers for Disease Control and Prevention
EPI370435	HA	United States	2012-Mar-15	EPI_ISL_118701	A/Louisiana/01/2012	Louisiana Department of Health and Hospitals	Centers for Disease Control and Prevention
EPI372534	HA	United States	2012-Mar-19	EPI_ISL_118695	A/Alabama/06/2012	ADPH Bureau of Clinical Laboratories	Centers for Disease Control and Prevention
EPI353385	HA	United States	2012-Jan-06	EPI_ISL_103724	A/Alabama/01/2012	ADPH Bureau of Clinical Laboratories	Centers for Disease Control and Prevention
EPI626068	HA	United States	2015-Feb-28	EPI_ISL_192127	A/Hawaii/29/2015	State of Hawaii Department of Health	Centers for Disease Control and Prevention
EPI534028	HA	United States	2014-Feb-23	EPI_ISL_163677	A/Hawaii/04/2014	State of Hawaii Department of Health	Centers for Disease Control and Prevention
EPI509418	HA	United States	2013-Dec-15	EPI_ISL_156762	A/Hawaii/03/2013	State of Hawaii Department of Health	Centers for Disease Control and Prevention
EPI741491	HA	United States	2015-Dec-10	EPI_ISL_218067	A/Arizona/50/2015	Arizona Department of Health Services	Centers for Disease Control and Prevention
EPI700639	HA	United States	2015-Dec-26	EPI_ISL_208468	A/California/125/2015	California Department of Health Services	Centers for Disease Control and Prevention
EPI691170	HA	United States	2015-Dec-02	EPI_ISL_206540	A/California/116/2015	California Department of Health Services	Centers for Disease Control and Prevention
EPI680329	HA	United States	2015-Nov-06	EPI_ISL_203595	A/California/102/2015	California Department of Health Services	Centers for Disease Control and Prevention
EPI626076	HA	United States	2015-Mar-18	EPI_ISL_192128	A/California/80/2015	California Department of Health Services	Centers for Disease Control and Prevention
EPI511889	HA	United States	2014-Feb-03	EPI_ISL_158707	A/California/06/2014	California Department of Health Services	Centers for Disease Control and Prevention
EPI489358	HA	United States	2013-Oct-23	EPI_ISL_151039	A/California/25/2013	California Department of Health Services	Centers for Disease Control and Prevention
EPI356265	HA	United States	2012-Jan-19	EPI_ISL_105884	A/California/12/2012	California Department of Health Services	Centers for Disease Control and Prevention
EPI517002	HA	United States	2013-Dec-09	EPI_ISL_159665	A/Virginia/12/2013	Virginia Division of Consolidated Laboratories	Centers for Disease Control and Prevention
EPI376414	HA	United States	2012-Apr-25	EPI_ISL_121459	A/Virginia/11/2012	Virginia Division of Consolidated Laboratories	Centers for Disease Control and Prevention
EPI515486	HA	United States	2014-Feb-05	EPI_ISL_158911	A/Delaware/01/2014	Delaware Public Health Lab	Centers for Disease Control and Prevention
EPI498269	HA	United States	2013-Dec-02	EPI_ISL_153124	A/Delaware/15/2013	Delaware Public Health Lab	Centers for Disease Control and Prevention
EPI356274	HA	United States	2012-Jan-22	EPI_ISL_105887	A/Delaware/01/2012	Delaware Public Health Lab	Centers for Disease Control and Prevention
EPI503368	HA	United States	2013-Dec-23	EPI_ISL_154784	A/West Virginia/24/2013	West Virginia Office of Laboratory Services	Centers for Disease Control and Prevention
EPI370421	HA	United States	2012-Mar-20	EPI_ISL_118694	A/Minnesota/06/2012	Minnesota Department of Health	Centers for Disease Control and Prevention
EPI310015	HA	United States	2011-Feb-18	EPI_ISL_88110	A/Minnesota/03/2011	Minnesota Department of Health	Centers for Disease Control and Prevention
EPI422583	HA	United States	2013-Jan-22	EPI_ISL_135809	A/California/09/2013	U.S. Air Force School of Aerospace Medicine	Centers for Disease Control and Prevention
EPI871369	HA	United States	2016-Nov-06	EPI_ISL_240292	A/Florida/93/2016	Florida Department of Health-Tampa	Centers for Disease Control and Prevention
EPI758016	HA	United States	2016-Mar-21	EPI_ISL_221213	A/Florida/45/2016	Florida Department of Health-Tampa	Centers for Disease Control and Prevention
EPI792647	HA	United States	2016-Apr-22	EPI_ISL_227542	A/Utah/35/2016	Utah Department of Health	Centers for Disease Control and Prevention
EPI741870	HA	United States	2016-Feb-29	EPI_ISL_218115	A/Utah/20/2016	Utah Department of Health	Centers for Disease Control and Prevention
EPI732789	HA	United States	2016-Feb-20	EPI_ISL_216231	A/Utah/13/2016	Utah Department of Health	Centers for Disease Control and Prevention
EPI759521	HA	United States	2016-Feb-29	EPI_ISL_221629	A/New Jersey/10/2016	New Jersey Department of Health & Senior Services	Centers for Disease Control and Prevention
EPI756922	HA	United States	2016-Mar-03	EPI_ISL_221076	A/New Jersey/12/2016	New Jersey Department of Health & Senior Services	Centers for Disease Control and Prevention
EPI756301	HA	United States	2016-Jan-10	EPI_ISL_220992	A/New Jersey/03/2016	New Jersey Department of Health & Senior Services	Centers for Disease Control and Prevention
EPI741814	HA	United States	2016-Feb-04	EPI_ISL_218108	A/New Jersey/08/2016	New Jersey Department of Health & Senior Services	Centers for Disease Control and Prevention
EPI741670	HA	United States	2016-Jan-20	EPI_ISL_218090	A/New Jersey/05/2016	New Jersey Department of Health & Senior Services	Centers for Disease Control and Prevention
EPI969929	HA	United States	2017-Feb-09	EPI_ISL_257806	A/North Carolina/13/2017	North Carolina State Laboratory of Public Health	Centers for Disease Control and Prevention
EPI969913	HA	United States	2017-Feb-09	EPI_ISL_257804	A/North Carolina/11/2017	North Carolina State Laboratory of Public Health	Centers for Disease Control and Prevention
EPI762846	HA	United States	2016-Mar-16	EPI_ISL_222226	A/North Carolina/39/2016	North Carolina State Laboratory of Public Health	Centers for Disease Control and Prevention
EPI762833	HA	United States	2016-Mar-10	EPI_ISL_222225	A/North Carolina/38/2016	North Carolina State Laboratory of Public Health	Centers for Disease Control and Prevention
EPI725555	HA	United States	2016-Jan-26	EPI_ISL_214969	A/North Carolina/10/2016	North Carolina State Laboratory of Public Health	Centers for Disease Control and Prevention
EPI725515	HA	United States	2016-Jan-19	EPI_ISL_214964	A/North Carolina/08/2016	North Carolina State Laboratory of Public Health	Centers for Disease Control and Prevention
EPI874658	HA	United States	2016-Nov-29	EPI_ISL_240869	A/New Mexico/53/2016	New Mexico Department of Health	Centers for Disease Control and Prevention
EPI725643	HA	United States	2016-Jan-26	EPI_ISL_214980	A/New Mexico/04/2016	New Mexico Department of Health	Centers for Disease Control and Prevention
EPI771772	HA	United States	2016-Apr-27	EPI_ISL_224109	A/Maine/18/2016	Maine Health and Environmental Testing Laboratory	Centers for Disease Control and Prevention
EPI771748	HA	United States	2016-Apr-18	EPI_ISL_224106	A/Maine/15/2016	Maine Health and Environmental Testing Laboratory	Centers for Disease Control and Prevention
EPI759483	HA	United States	2016-Feb-10	EPI_ISL_221624	A/Maryland/07/2016	Maryland Department of Health and Mental Hygiene	Centers for Disease Control and Prevention
EPI720671	HA	United States	2016-Jan-28	EPI_ISL_214193	A/North Dakota/10/2016	North Dakota Department of Health	Centers for Disease Control and Prevention
EPI917541	HA	United States	2017-Jan-15	EPI_ISL_248944	A/Idaho/03/2017	State of Idaho Bureau of Laboratories	Centers for Disease Control and Prevention
EPI771556	HA	United States	2016-Mar-06	EPI_ISL_224082	A/Illinois/24/2016	Illinois Department of Public Health-Chicago	Centers for Disease Control and Prevention
EPI758312	HA	United States	2016-Jan-30	EPI_ISL_221250	A/Illinois/31/2016	Illinois Department of Public Health-Chicago	Centers for Disease Control and Prevention
EPI758296	HA	United States	2016-Mar-15	EPI_ISL_221248	A/Illinois/29/2016	Illinois Department of Public Health-Chicago	Centers for Disease Control and Prevention
EPI758272	HA	United States	2016-Mar-25	EPI_ISL_221245	A/Illinois/26/2016	Illinois Department of Public Health-Chicago	Centers for Disease Control and Prevention
EPI758176	HA	United States	2016-Feb-22	EPI_ISL_221233	A/Illinois/13/2016	Illinois Department of Public Health-Chicago	Centers for Disease Control and Prevention
EPI709476	HA	United States	2016-Jan-14	EPI_ISL_211714	A/Illinois/01/2016	Illinois Department of Public Health-Chicago	Centers for Disease Control and Prevention
EPI762721	HA	United States	2016-Mar-25	EPI_ISL_222211	A/New Hampshire/14/2016	New Hampshire Public Health Laboratories	Centers for Disease Control and Prevention
EPI942664	HA	United States	2017-Feb-03	EPI_ISL_252986	A/Texas/39/2017	Dallas County Health and Human Services	Centers for Disease Control and Prevention
EPI917691	HA	United States	2017-Jan-21	EPI_ISL_248963	A/Texas/22/2017	Dallas County Health and Human Services	Centers for Disease Control and Prevention
EPI917683	HA	United States	2017-Jan-21	EPI_ISL_248962	A/Texas/21/2017	Dallas County Health and Human Services	Centers for Disease Control and Prevention
EPI880152	HA	United States	2016-Dec-27	EPI_ISL_241644	A/Texas/199/2016	Dallas County Health and Human Services	Centers for Disease Control and Prevention
EPI886644	HA	United States	2016-Dec-25	EPI_ISL_242676	A/Colorado/46/2016	Colorado Department of Health Lab	Centers for Disease Control and Prevention
EPI912424	HA	United States	2017-Jan-17	EPI_ISL_248247	A/Kentucky/08/2017	Kentucky Division of Laboratory Services	Centers for Disease Control and Prevention
EPI757001	HA	United States	2016-Mar-03	EPI_ISL_221086	A/Kentucky/12/2016	Kentucky Division of Laboratory Services	Centers for Disease Control and Prevention
EPI756938	HA	United States	2016-Mar-01	EPI_ISL_221078	A/Connecticut/15/2016	Connecticut Department. of Public Health	Centers for Disease Control and Prevention
EPI720997	HA	United States	2016-Jan-27	EPI_ISL_214234	A/Oregon/03/2016	Oregon Public Health Laboratory	Centers for Disease Control and Prevention
EPI756632	HA	United States	2016-Feb-19	EPI_ISL_221037	A/Texas/81/2016	Texas Childrens Hospital	Centers for Disease Control and Prevention
EPI756608	HA	United States	2016-Feb-07	EPI_ISL_221034	A/Texas/73/2016	Texas Childrens Hospital	Centers for Disease Control and Prevention
EPI725779	HA	United States	2016-Feb-10	EPI_ISL_214997	A/Indiana/23/2016	Indiana State Department of Health Laboratories	Centers for Disease Control and Prevention
EPI880192	HA	United States	2016-Dec-09	EPI_ISL_241649	A/Iowa/39/2016	Iowa State Hygienic Laboratory	Centers for Disease Control and Prevention
EPI880176	HA	United States	2016-Dec-19	EPI_ISL_241647	A/Iowa/41/2016	Iowa State Hygienic Laboratory	Centers for Disease Control and Prevention
EPI757872	HA	United States	2016-Feb-19	EPI_ISL_221195	A/Iowa/01/2016	Iowa State Hygienic Laboratory	Centers for Disease Control and Prevention
EPI959595	HA	United States	2017-Feb-01	EPI_ISL_255942	A/Florida/09/2017	Florida Department of Health-Jacksonville	Centers for Disease Control and Prevention
EPI815572	HA	United States	2016-Apr-22	EPI_ISL_230510	A/Florida/62/2016	Florida Department of Health-Jacksonville	Centers for Disease Control and Prevention
EPI815564	HA	United States	2016-Mar-28	EPI_ISL_230509	A/Florida/48/2016	Florida Department of Health-Jacksonville	Centers for Disease Control and Prevention
EPI792507	HA	United States	2016-Mar-17	EPI_ISL_227524	A/Florida/41/2016	Florida Department of Health-Jacksonville	Centers for Disease Control and Prevention
EPI720798	HA	United States	2016-Jan-24	EPI_ISL_214209	A/Massachusetts/02/2016	Massachusetts Department of Public Health	Centers for Disease Control and Prevention
EPI757337	HA	United States	2016-Mar-14	EPI_ISL_221128	A/Nevada/26/2016	Southern Nevada Public Health Lab	Centers for Disease Control and Prevention
EPI741662	HA	United States	2016-Feb-10	EPI_ISL_218089	A/Nevada/13/2016	Southern Nevada Public Health Lab	Centers for Disease Control and Prevention
EPI732717	HA	United States	2016-Feb-09	EPI_ISL_216222	A/Nevada/09/2016	Southern Nevada Public Health Lab	Centers for Disease Control and Prevention
EPI725715	HA	United States	2016-Feb-11	EPI_ISL_214989	A/Nevada/14/2016	Southern Nevada Public Health Lab	Centers for Disease Control and Prevention
EPI880160	HA	United States	2016-Dec-18	EPI_ISL_241645	A/Wisconsin/101/2016	Wisconsin State Laboratory of Hygiene	Centers for Disease Control and Prevention
EPI793020	HA	United States	2016-Apr-05	EPI_ISL_227589	A/Wisconsin/68/2016	Wisconsin State Laboratory of Hygiene	Centers for Disease Control and Prevention
EPI768391	HA	United States	2016-Apr-28	EPI_ISL_223310	A/Wisconsin/66/2016	Wisconsin State Laboratory of Hygiene	Centers for Disease Control and Prevention
EPI731869	HA	United States	2016-Mar-06	EPI_ISL_216114	A/Wisconsin/35/2016	Wisconsin State Laboratory of Hygiene	Centers for Disease Control and Prevention
EPI924673	HA	United States	2017-Jan-30	EPI_ISL_249936	A/Alabama/05/2017	ADPH Bureau of Clinical Laboratories	Centers for Disease Control and Prevention
EPI742260	HA	United States	2016-Feb-03	EPI_ISL_218164	A/Oklahoma/04/2016	Oklahoma State Department of Health	Centers for Disease Control and Prevention
EPI758424	HA	United States	2016-Mar-28	EPI_ISL_221264	A/Nebraska/16/2016	Nebraska Public Health Lab	Centers for Disease Control and Prevention
EPI886662	HA	United States	2016-Dec-06	EPI_ISL_242678	A/Hawaii/101/2016	State of Hawaii Department of Health	Centers for Disease Control and Prevention
EPI814730	HA	United States	2016-May-18	EPI_ISL_230403	A/Hawaii/53/2016	State of Hawaii Department of Health	Centers for Disease Control and Prevention
EPI741798	HA	United States	2016-Feb-20	EPI_ISL_218106	A/Hawaii/11/2016	State of Hawaii Department of Health	Centers for Disease Control and Prevention
EPI725878	HA	United States	2016-Jan-15	EPI_ISL_215024	A/Arizona/09/2016	Arizona Department of Health Services	Centers for Disease Control and Prevention
EPI720894	HA	United States	2016-Jan-23	EPI_ISL_214221	A/Arizona/19/2016	Arizona Department of Health Services	Centers for Disease Control and Prevention
EPI759673	HA	United States	2016-Mar-16	EPI_ISL_221648	A/South Dakota/13/2016	South Dakota Public Health Lab	Centers for Disease Control and Prevention
EPI964251	HA	United States	2017-Feb-01	EPI_ISL_256914	A/Rhode Island/05/2017	Rhode Island Department of Health	Centers for Disease Control and Prevention
EPI716588	HA	United States	2016-Feb-01	EPI_ISL_213196	A/Rhode Island/04/2016	Rhode Island Department of Health	Centers for Disease Control and Prevention
EPI866670	HA	United States	2016-Nov-07	EPI_ISL_239346	A/Nevada/48/2016	Nevada State Health Laboratory	Centers for Disease Control and Prevention
EPI757904	HA	United States	2016-Mar-30	EPI_ISL_221199	A/Ohio/17/2016	Ohio Department of Health Laboratories	Centers for Disease Control and Prevention
EPI827853	HA	United States	2016-May-12	EPI_ISL_232619	A/California/115/2016	California Department of Health Services	Centers for Disease Control and Prevention
EPI758360	HA	United States	2016-Mar-07	EPI_ISL_221256	A/California/97/2016	California Department of Health Services	Centers for Disease Control and Prevention
EPI720926	HA	United States	2016-Jan-19	EPI_ISL_214225	A/California/31/2016	California Department of Health Services	Centers for Disease Control and Prevention
EPI792483	HA	United States	2016-Feb-18	EPI_ISL_227521	A/Virginia/23/2016	Virginia Division of Consolidated Laboratories	Centers for Disease Control and Prevention
EPI924592	HA	United States	2017-Feb-01	EPI_ISL_249926	A/Texas/34/2017	San Antonio Metropolitan Health	Centers for Disease Control and Prevention
EPI886694	HA	United States	2017-Jan-05	EPI_ISL_242682	A/Texas/03/2017	San Antonio Metropolitan Health	Centers for Disease Control and Prevention
EPI757481	HA	United States	2016-Mar-11	EPI_ISL_221146	A/Washington/43/2016	Washington State Public Health Laboratory	Centers for Disease Control and Prevention
EPI741718	HA	United States	2016-Feb-05	EPI_ISL_218096	A/Washington/34/2016	Washington State Public Health Laboratory	Centers for Disease Control and Prevention
EPI959619	HA	United States	2017-Feb-12	EPI_ISL_255945	A/Minnesota/11/2017	Minnesota Department of Health	Centers for Disease Control and Prevention
EPI880136	HA	United States	2016-Nov-27	EPI_ISL_241642	A/Montana/63/2016	Montana Laboratory Services Bureau	Centers for Disease Control and Prevention
EPI859756	HA	United States	2016-Oct-05	EPI_ISL_237805	A/Montana/47/2016	Montana Laboratory Services Bureau	Centers for Disease Control and Prevention
EPI832890	HA	United States	2016-Apr-02	EPI_ISL_233526	A/Montana/42/2016	Montana Laboratory Services Bureau	Centers for Disease Control and Prevention
EPI757561	HA	United States	2016-Mar-06	EPI_ISL_221156	A/Montana/32/2016	Montana Laboratory Services Bureau	Centers for Disease Control and Prevention
EPI706181	HA	United States	2016-Jan-09	EPI_ISL_210305	A/Montana/03/2016	Montana Laboratory Services Bureau	Centers for Disease Control and Prevention
EPI814595	HA	United States	2016-Apr-23	EPI_ISL_230386	A/Virginia/38/2016	University of Virginia, Medical Labs/Microbiology	Centers for Disease Control and Prevention
EPI814627	HA	United States	2016-Feb-25	EPI_ISL_230390	A/Pennsylvania/51/2016	UPMC-CLB Dept of Microbiology	Centers for Disease Control and Prevention
EPI792694	HA	United States	2016-Apr-22	EPI_ISL_227548	A/Texas/135/2016	Houston Department of Health and Human Services	Centers for Disease Control and Prevention
EPI741950	HA	United States	2016-Mar-07	EPI_ISL_218125	A/Texas/47/2016	Houston Department of Health and Human Services	Centers for Disease Control and Prevention
EPI758464	HA	United States	2016-Mar-24	EPI_ISL_221269	A/Michigan/68/2016	University of Michigan SPH EPID	Centers for Disease Control and Prevention
EPI1196015	HA	United States	2018-Feb-02	EPI_ISL_302926	A/Florida/20/2018	Florida Department of Health-Tampa	Centers for Disease Control and Prevention
EPI1181858	HA	United States	2018-Jan-29	EPI_ISL_300061	A/Florida/14/2018	Florida Department of Health-Tampa	Centers for Disease Control and Prevention
EPI1181851	HA	United States	2018-Jan-29	EPI_ISL_300060	A/Florida/12/2018	Florida Department of Health-Tampa	Centers for Disease Control and Prevention
EPI1124306	HA	United States	2017-Nov-22	EPI_ISL_288558	A/Utah/39/2017	Utah Department of Health	Centers for Disease Control and Prevention
EPI1254384	HA	United States	2018-May-17	EPI_ISL_314498	A/New Jersey/36/2018	New Jersey Department of Health & Senior Services	Centers for Disease Control and Prevention
EPI1225239	HA	United States	2018-Mar-13	EPI_ISL_309038	A/New Jersey/21/2018	New Jersey Department of Health & Senior Services	Centers for Disease Control and Prevention
EPI1164501	HA	United States	2018-Jan-06	EPI_ISL_296231	A/New Jersey/02/2018	New Jersey Department of Health & Senior Services	Centers for Disease Control and Prevention
EPI1211302	HA	United States	2018-Mar-08	EPI_ISL_306071	A/North Carolina/21/2018	North Carolina State Laboratory of Public Health	Centers for Disease Control and Prevention
EPI1162256	HA	United States	2017-Dec-28	EPI_ISL_295925	A/North Carolina/48/2017	North Carolina State Laboratory of Public Health	Centers for Disease Control and Prevention
EPI971841	HA	United States	2017-Mar-13	EPI_ISL_258150	A/North Carolina/21/2017	North Carolina State Laboratory of Public Health	Centers for Disease Control and Prevention
EPI1328173	HA	United States	2018-Nov-13	EPI_ISL_332617	A/New York/50/2018	New York State Department of Health	Centers for Disease Control and Prevention
EPI1250643	HA	United States	2017-Dec-11	EPI_ISL_313753	A/Illinois/65/2017	New York State Department of Health	Centers for Disease Control and Prevention
EPI1250018	HA	United States	2018-Feb-08	EPI_ISL_313669	A/Illinois/38/2018	New York State Department of Health	Centers for Disease Control and Prevention
EPI1162357	HA	United States	2017-Dec-25	EPI_ISL_295938	A/New York/57/2017	New York State Department of Health	Centers for Disease Control and Prevention
EPI1195937	HA	United States	2018-Feb-06	EPI_ISL_302915	A/Maine/09/2018	Maine Health and Environmental Testing Laboratory	Centers for Disease Control and Prevention
EPI1344944	HA	United States	2018-Dec-05	EPI_ISL_335890	A/Maryland/60/2018	Maryland Department of Health and Mental Hygiene	Centers for Disease Control and Prevention
EPI1334922	HA	United States	2018-Nov-27	EPI_ISL_333824	A/Maryland/57/2018	Maryland Department of Health and Mental Hygiene	Centers for Disease Control and Prevention
EPI1220607	HA	United States	2018-Jan-11	EPI_ISL_307760	A/Maryland/22/2018	Maryland Department of Health and Mental Hygiene	Centers for Disease Control and Prevention
EPI1220417	HA	United States	2018-Feb-12	EPI_ISL_307736	A/Maryland/26/2018	Maryland Department of Health and Mental Hygiene	Centers for Disease Control and Prevention
EPI1196155	HA	United States	2018-Jan-28	EPI_ISL_302946	A/Maryland/10/2018	Maryland Department of Health and Mental Hygiene	Centers for Disease Control and Prevention
EPI1136986	HA	United States	2017-Nov-30	EPI_ISL_290728	A/Maryland/95/2017	Maryland Department of Health and Mental Hygiene	Centers for Disease Control and Prevention
EPI1195701	HA	United States	2018-Feb-15	EPI_ISL_302879	A/North Dakota/11/2018	North Dakota Department of Health	Centers for Disease Control and Prevention
EPI1186279	HA	United States	2018-Feb-05	EPI_ISL_300908	A/North Dakota/09/2018	North Dakota Department of Health	Centers for Disease Control and Prevention
EPI961734	HA	United States	2017-Feb-27	EPI_ISL_256352	A/North Dakota/10/2017	North Dakota Department of Health	Centers for Disease Control and Prevention
EPI1246474	HA	United States	2018-Apr-24	EPI_ISL_313010	A/Idaho/21/2018	State of Idaho Bureau of Laboratories	Centers for Disease Control and Prevention
EPI1162013	HA	United States	2017-Dec-24	EPI_ISL_295894	A/Idaho/44/2017	State of Idaho Bureau of Laboratories	Centers for Disease Control and Prevention
EPI1227660	HA	United States	2018-Apr-02	EPI_ISL_309492	A/Vermont/16/2018	Vermont Department of Health Laboratory	Centers for Disease Control and Prevention
EPI1227841	HA	United States	2018-Mar-26	EPI_ISL_309515	A/South Carolina/01/2018	South Carolina Department of Health	Centers for Disease Control and Prevention
EPI1146999	HA	United States	2017-Dec-24	EPI_ISL_292657	A/Texas/322/2017	Dallas County Health and Human Services	Centers for Disease Control and Prevention
EPI1105272	HA	United States	2017-Oct-23	EPI_ISL_285766	A/Texas/294/2017	Dallas County Health and Human Services	Centers for Disease Control and Prevention
EPI1361463	HA	United States	2018-Dec-20	EPI_ISL_339632	A/Georgia/30/2018	Georgia Public Health Laboratory	Centers for Disease Control and Prevention
EPI1161918	HA	United States	2017-Dec-31	EPI_ISL_295882	A/Pennsylvania/326/2017	Pennsylvania Department of Health	Centers for Disease Control and Prevention
EPI1161910	HA	United States	2018-Jan-01	EPI_ISL_295881	A/Pennsylvania/01/2018	Pennsylvania Department of Health	Centers for Disease Control and Prevention
EPI1137050	HA	United States	2017-Dec-15	EPI_ISL_290736	A/Pennsylvania/276/2017	Pennsylvania Department of Health	Centers for Disease Control and Prevention
EPI1105456	HA	United States	2017-Nov-03	EPI_ISL_285789	A/Pennsylvania/266/2017	Pennsylvania Department of Health	Centers for Disease Control and Prevention
EPI1256953	HA	United States	2018-May-10	EPI_ISL_315078	A/Alaska/45/2018	Alaska State Virology Lab	Centers for Disease Control and Prevention
EPI1254824	HA	United States	2018-May-05	EPI_ISL_314554	A/Alaska/42/2018	Alaska State Virology Lab	Centers for Disease Control and Prevention
EPI1246069	HA	United States	2018-Apr-01	EPI_ISL_312959	A/Alaska/33/2018	Alaska State Virology Lab	Centers for Disease Control and Prevention
EPI1211395	HA	United States	2018-Mar-02	EPI_ISL_306083	A/Connecticut/18/2018	Connecticut Department. of Public Health	Centers for Disease Control and Prevention
EPI1162296	HA	United States	2017-Dec-25	EPI_ISL_295930	A/Connecticut/42/2017	Connecticut Department. of Public Health	Centers for Disease Control and Prevention
EPI1334804	HA	United States	2018-Nov-28	EPI_ISL_333809	A/Oregon/25/2018	Oregon Public Health Laboratory	Centers for Disease Control and Prevention
EPI1211435	HA	United States	2018-Feb-27	EPI_ISL_306088	A/Oregon/20/2018	Oregon Public Health Laboratory	Centers for Disease Control and Prevention
EPI1124275	HA	United States	2017-Nov-07	EPI_ISL_288554	A/Oregon/22/2017	Oregon Public Health Laboratory	Centers for Disease Control and Prevention
EPI1105320	HA	United States	2017-Oct-24	EPI_ISL_285772	A/Oregon/19/2017	Oregon Public Health Laboratory	Centers for Disease Control and Prevention
EPI1327943	HA	United States	2018-Nov-16	EPI_ISL_332588	A/Indiana/33/2018	Indiana State Department of Health Laboratories	Centers for Disease Control and Prevention
EPI1162956	HA	United States	2017-Dec-08	EPI_ISL_296018	A/Iowa/46/2017	Iowa State Hygienic Laboratory	Centers for Disease Control and Prevention
EPI1181653	HA	United States	2018-Jan-15	EPI_ISL_300034	A/Mississippi/07/2018	Mississippi Public Health Laboratory	Centers for Disease Control and Prevention
EPI1162980	HA	United States	2017-Dec-13	EPI_ISL_296021	A/Mississippi/39/2017	Mississippi Public Health Laboratory	Centers for Disease Control and Prevention
EPI1162972	HA	United States	2017-Dec-07	EPI_ISL_296020	A/Mississippi/38/2017	Mississippi Public Health Laboratory	Centers for Disease Control and Prevention
EPI1349409	HA	United States	2018-Dec-26	EPI_ISL_336618	A/Massachusetts/36/2018	Massachusetts Department of Public Health	Centers for Disease Control and Prevention
EPI1181669	HA	United States	2018-Jan-15	EPI_ISL_300036	A/Missouri/05/2018	Missouri Department. of Health & Senior Services	Centers for Disease Control and Prevention
EPI1162125	HA	United States	2017-Dec-28	EPI_ISL_295908	A/Wisconsin/356/2017	Wisconsin State Laboratory of Hygiene	Centers for Disease Control and Prevention
EPI1105200	HA	United States	2017-Oct-29	EPI_ISL_285757	A/Louisiana/60/2017	Louisiana Department of Health and Hospitals	Centers for Disease Control and Prevention
EPI1334660	HA	United States	2018-Nov-30	EPI_ISL_333791	A/Wisconsin/508/2018	City of Milwaukee Health Department	Centers for Disease Control and Prevention
EPI1137176	HA	United States	2017-Dec-10	EPI_ISL_290752	A/Oklahoma/36/2017	Oklahoma State Department of Health	Centers for Disease Control and Prevention
EPI1017636	HA	United States	2017-May-21	EPI_ISL_268441	A/Hawaii/29/2017	State of Hawaii Department of Health	Centers for Disease Control and Prevention
EPI1227724	HA	United States	2018-Mar-20	EPI_ISL_309500	A/Arizona/27/2018	Arizona Department of Health Services	Centers for Disease Control and Prevention
EPI1185992	HA	United States	2018-Jan-22	EPI_ISL_300870	A/Arizona/04/2018	Arizona Department of Health Services	Centers for Disease Control and Prevention
EPI1118179	HA	United States	2017-Oct-29	EPI_ISL_287690	A/Arizona/61/2017	Arizona Department of Health Services	Centers for Disease Control and Prevention
EPI1025160	HA	United States	2017-May-07	EPI_ISL_269954	A/Arizona/33/2017	Arizona Department of Health Services	Centers for Disease Control and Prevention
EPI1220402	HA	United States	2018-Mar-28	EPI_ISL_307734	A/South Dakota/23/2018	South Dakota Public Health Lab	Centers for Disease Control and Prevention
EPI1196308	HA	United States	2018-Feb-04	EPI_ISL_302967	A/South Dakota/08/2018	South Dakota Public Health Lab	Centers for Disease Control and Prevention
EPI1210921	HA	United States	2018-Feb-26	EPI_ISL_305930	A/Ohio/14/2018	Ohio Department of Health Laboratories	Centers for Disease Control and Prevention
EPI1361126	HA	United States	2019-Jan-02	EPI_ISL_339583	A/California/01/2019	California Department of Health Services	Centers for Disease Control and Prevention
EPI1334604	HA	United States	2018-Nov-28	EPI_ISL_333784	A/California/92/2018	California Department of Health Services	Centers for Disease Control and Prevention
EPI1175598	HA	United States	2018-Jan-15	EPI_ISL_298506	A/California/14/2018	California Department of Health Services	Centers for Disease Control and Prevention
EPI1175590	HA	United States	2018-Jan-13	EPI_ISL_298505	A/California/13/2018	California Department of Health Services	Centers for Disease Control and Prevention
EPI1137216	HA	United States	2017-Dec-11	EPI_ISL_290757	A/California/142/2017	California Department of Health Services	Centers for Disease Control and Prevention
EPI1137192	HA	United States	2017-Dec-03	EPI_ISL_290754	A/California/146/2017	California Department of Health Services	Centers for Disease Control and Prevention
EPI1118195	HA	United States	2017-Nov-06	EPI_ISL_287692	A/California/119/2017	California Department of Health Services	Centers for Disease Control and Prevention
EPI1105296	HA	United States	2017-Oct-31	EPI_ISL_285769	A/California/115/2017	California Department of Health Services	Centers for Disease Control and Prevention
EPI1333313	HA	United States	2018-Nov-15	EPI_ISL_333550	A/Virginia/54/2018	Virginia Division of Consolidated Laboratories	Centers for Disease Control and Prevention
EPI1333305	HA	United States	2018-Nov-27	EPI_ISL_333549	A/Virginia/56/2018	Virginia Division of Consolidated Laboratories	Centers for Disease Control and Prevention
EPI1207241	HA	United States	2018-Feb-12	EPI_ISL_305233	A/Washington/55/2018	Washington State Public Health Laboratory	Centers for Disease Control and Prevention
EPI1327919	HA	United States	2018-Nov-06	EPI_ISL_332585	A/Minnesota/56/2018	Minnesota Department of Health	Centers for Disease Control and Prevention
EPI1246451	HA	United States	2018-Apr-26	EPI_ISL_313007	A/Montana/31/2018	Montana Laboratory Services Bureau	Centers for Disease Control and Prevention
EPI1210984	HA	United States	2018-Mar-04	EPI_ISL_305938	A/Montana/19/2018	Montana Laboratory Services Bureau	Centers for Disease Control and Prevention
EPI1469700	HA	United States	2018-Feb-16	EPI_ISL_360787	A/Michigan/321/2018	University of Michigan SPH EPID	Centers for Disease Control and Prevention
EPI1469028	HA	United States	2018-Jan-25	EPI_ISL_360702	A/Michigan/219/2018	University of Michigan SPH EPID	Centers for Disease Control and Prevention
EPI1468859	HA	United States	2018-Feb-02	EPI_ISL_360681	A/Michigan/260/2018	University of Michigan SPH EPID	Centers for Disease Control and Prevention
EPI1468645	HA	United States	2018-Jan-25	EPI_ISL_360654	A/Michigan/211/2018	University of Michigan SPH EPID	Centers for Disease Control and Prevention
EPI1467974	HA	United States	2018-Jan-08	EPI_ISL_360571	A/Michigan/98/2018	University of Michigan SPH EPID	Centers for Disease Control and Prevention
EPI1478153	HA	United States	2018-Feb-02	EPI_ISL_361855	A/Pennsylvania/380/2018	Children's Hospital of Pittsburgh UPMC	Centers for Disease Control and Prevention
EPI1477233	HA	United States	2018-Jan-10	EPI_ISL_361737	A/Pennsylvania/178/2018	Children's Hospital of Pittsburgh UPMC	Centers for Disease Control and Prevention
EPI1477137	HA	United States	2018-Jan-09	EPI_ISL_361725	A/Pennsylvania/161/2018	Children's Hospital of Pittsburgh UPMC	Centers for Disease Control and Prevention
EPI1477002	HA	United States	2018-Jan-03	EPI_ISL_361707	A/Pennsylvania/136/2018	Children's Hospital of Pittsburgh UPMC	Centers for Disease Control and Prevention
EPI1476983	HA	United States	2018-Jan-03	EPI_ISL_361704	A/Pennsylvania/135/2018	Children's Hospital of Pittsburgh UPMC	Centers for Disease Control and Prevention
EPI1453916	HA	United States	2018-Dec-27	EPI_ISL_358733	A/Pennsylvania/539/2018	Children's Hospital of Pittsburgh UPMC	Centers for Disease Control and Prevention
EPI1453900	HA	United States	2018-Dec-26	EPI_ISL_358731	A/Pennsylvania/537/2018	Children's Hospital of Pittsburgh UPMC	Centers for Disease Control and Prevention
EPI1238838	HA	United States	2018-Apr-11	EPI_ISL_311515	A/Illinois/44/2018	Illinois Department of Public Health-Carbondale	Centers for Disease Control and Prevention
EPI1437670	HA	United States	2019-Apr-04	EPI_ISL_355496	A/New Jersey/27/2019	New Jersey Department of Health & Senior Services	Centers for Disease Control and Prevention
EPI1367928	HA	United States	2019-Jan-24	EPI_ISL_341008	A/New Jersey/05/2019	New Jersey Department of Health & Senior Services	Centers for Disease Control and Prevention
EPI1367554	HA	United States	2019-Jan-23	EPI_ISL_340961	A/New Jersey/04/2019	New Jersey Department of Health & Senior Services	Centers for Disease Control and Prevention
EPI1361496	HA	United States	2019-Jan-02	EPI_ISL_339637	A/District Of Columbia/02/2019	DC Public Health Lab	Centers for Disease Control and Prevention
EPI1397928	HA	United States	2019-Feb-13	EPI_ISL_348213	A/North Carolina/11/2019	North Carolina State Laboratory of Public Health	Centers for Disease Control and Prevention
EPI1382454	HA	United States	2019-Jan-28	EPI_ISL_344738	A/North Carolina/07/2019	North Carolina State Laboratory of Public Health	Centers for Disease Control and Prevention
EPI1361596	HA	United States	2019-Jan-14	EPI_ISL_339652	A/North Carolina/02/2019	North Carolina State Laboratory of Public Health	Centers for Disease Control and Prevention
EPI1488617	HA	United States	2019-Apr-10	EPI_ISL_364166	A/New York/36/2019	New York State Department of Health	Centers for Disease Control and Prevention
EPI1427063	HA	United States	2019-Feb-01	EPI_ISL_353340	A/New York/14/2019	New York State Department of Health	Centers for Disease Control and Prevention
EPI1427275	HA	United States	2019-Apr-05	EPI_ISL_353367	A/North Dakota/23/2019	North Dakota Department of Health	Centers for Disease Control and Prevention
EPI1367570	HA	United States	2019-Jan-27	EPI_ISL_340963	A/North Dakota/08/2019	North Dakota Department of Health	Centers for Disease Control and Prevention
EPI1490643	HA	United States	2019-Mar-26	EPI_ISL_364164	A/South Carolina/09/2019	South Carolina Department of Health	Centers for Disease Control and Prevention
EPI1427102	HA	United States	2019-Feb-25	EPI_ISL_353345	A/New Hampshire/16/2019	New Hampshire Public Health Laboratories	Centers for Disease Control and Prevention
EPI1427094	HA	United States	2019-Feb-20	EPI_ISL_353344	A/New Hampshire/14/2019	New Hampshire Public Health Laboratories	Centers for Disease Control and Prevention
EPI1363187	HA	United States	2019-Jan-11	EPI_ISL_339856	A/Georgia/03/2019	Georgia Public Health Laboratory	Centers for Disease Control and Prevention
EPI1382485	HA	United States	2019-Feb-04	EPI_ISL_344742	A/Pennsylvania/526/2019	Pennsylvania Department of Health	Centers for Disease Control and Prevention
EPI1441884	HA	United States	2019-Mar-29	EPI_ISL_356206	A/Kentucky/26/2019	Kentucky Division of Laboratory Services	Centers for Disease Control and Prevention
EPI1427156	HA	United States	2019-Feb-10	EPI_ISL_353352	A/Kentucky/11/2019	Kentucky Division of Laboratory Services	Centers for Disease Control and Prevention
EPI1385461	HA	United States	2019-Jan-16	EPI_ISL_345992	A/Kentucky/04/2019	Kentucky Division of Laboratory Services	Centers for Disease Control and Prevention
EPI1361363	HA	United States	2019-Jan-02	EPI_ISL_339615	A/Kentucky/01/2019	Kentucky Division of Laboratory Services	Centers for Disease Control and Prevention
EPI1396986	HA	United States	2019-Feb-19	EPI_ISL_348105	A/Indiana/13/2019	Indiana State Department of Health Laboratories	Centers for Disease Control and Prevention
EPI1382953	HA	United States	2019-Feb-06	EPI_ISL_344802	A/Indiana/10/2019	Indiana State Department of Health Laboratories	Centers for Disease Control and Prevention
EPI1367530	HA	United States	2019-Jan-23	EPI_ISL_340958	A/Indiana/06/2019	Indiana State Department of Health Laboratories	Centers for Disease Control and Prevention
EPI1367482	HA	United States	2019-Jan-16	EPI_ISL_340952	A/Indiana/04/2019	Indiana State Department of Health Laboratories	Centers for Disease Control and Prevention
EPI1361277	HA	United States	2019-Jan-16	EPI_ISL_339604	A/Iowa/04/2019	Iowa State Hygienic Laboratory	Centers for Disease Control and Prevention
EPI1363553	HA	United States	2019-Jan-09	EPI_ISL_339893	A/Florida/02/2019	Florida Department of Health-Jacksonville	Centers for Disease Control and Prevention
EPI1363212	HA	United States	2019-Jan-10	EPI_ISL_339622	A/Massachusetts/02/2019	Massachusetts Department of Public Health	Centers for Disease Control and Prevention
EPI1396938	HA	United States	2019-Feb-19	EPI_ISL_348099	A/Missouri/11/2019	Missouri Department. of Health & Senior Services	Centers for Disease Control and Prevention
EPI1383052	HA	United States	2019-Feb-04	EPI_ISL_344815	A/Missouri/08/2019	Missouri Department. of Health & Senior Services	Centers for Disease Control and Prevention
EPI1361325	HA	United States	2019-Jan-15	EPI_ISL_339610	A/Missouri/02/2019	Missouri Department. of Health & Senior Services	Centers for Disease Control and Prevention
EPI1397010	HA	United States	2019-Feb-19	EPI_ISL_348108	A/Wisconsin/63/2019	Wisconsin State Laboratory of Hygiene	Centers for Disease Control and Prevention
EPI1562892	HA	United States	2019-Apr-15	EPI_ISL_380826	A/Wisconsin/541/2019	Marshfield Clinic Research Foundation	Centers for Disease Control and Prevention
EPI1562689	HA	United States	2019-Apr-03	EPI_ISL_380800	A/Wisconsin/505/2019	Marshfield Clinic Research Foundation	Centers for Disease Control and Prevention
EPI1558873	HA	United States	2019-Feb-25	EPI_ISL_380320	A/Washington/268/2019	Marshfield Clinic Research Foundation	Centers for Disease Control and Prevention
EPI1462537	HA	United States	2019-Mar-17	EPI_ISL_359821	A/Wisconsin/346/2019	Marshfield Clinic Research Foundation	Centers for Disease Control and Prevention
EPI1462346	HA	United States	2019-Mar-13	EPI_ISL_359797	A/Wisconsin/302/2019	Marshfield Clinic Research Foundation	Centers for Disease Control and Prevention
EPI1460576	HA	United States	2019-Jan-30	EPI_ISL_359573	A/Washington/136/2019	Marshfield Clinic Research Foundation	Centers for Disease Control and Prevention
EPI1457897	HA	United States	2019-Jan-29	EPI_ISL_359236	A/Washington/103/2019	Marshfield Clinic Research Foundation	Centers for Disease Control and Prevention
EPI1457417	HA	United States	2019-Jan-28	EPI_ISL_359176	A/Washington/93/2019	Marshfield Clinic Research Foundation	Centers for Disease Control and Prevention
EPI1455730	HA	United States	2019-Jan-22	EPI_ISL_358963	A/Washington/65/2019	Marshfield Clinic Research Foundation	Centers for Disease Control and Prevention
EPI1454578	HA	United States	2019-Jan-17	EPI_ISL_358817	A/Wisconsin/11/2019	Marshfield Clinic Research Foundation	Centers for Disease Control and Prevention
EPI1427625	HA	United States	2019-Mar-27	EPI_ISL_353411	A/Louisiana/29/2019	Louisiana Department of Health and Hospitals	Centers for Disease Control and Prevention
EPI1367426	HA	United States	2019-Jan-22	EPI_ISL_340945	A/Louisiana/08/2019	Louisiana Department of Health and Hospitals	Centers for Disease Control and Prevention
EPI1367410	HA	United States	2019-Jan-17	EPI_ISL_340943	A/Louisiana/05/2019	Louisiana Department of Health and Hospitals	Centers for Disease Control and Prevention
EPI1357322	HA	United States	2019-Jan-09	EPI_ISL_338671	A/Louisiana/04/2019	Louisiana Department of Health and Hospitals	Centers for Disease Control and Prevention
EPI1437574	HA	United States	2019-Mar-28	EPI_ISL_355484	A/Wisconsin/392/2019	City of Milwaukee Health Department	Centers for Disease Control and Prevention
EPI1437566	HA	United States	2019-Mar-28	EPI_ISL_355483	A/Wisconsin/391/2019	City of Milwaukee Health Department	Centers for Disease Control and Prevention
EPI1396859	HA	United States	2019-Feb-25	EPI_ISL_348089	A/Wisconsin/65/2019	City of Milwaukee Health Department	Centers for Disease Control and Prevention
EPI1396471	HA	United States	2019-Feb-26	EPI_ISL_348035	A/Wisconsin/66/2019	City of Milwaukee Health Department	Centers for Disease Control and Prevention
EPI1372751	HA	United States	2019-Jan-28	EPI_ISL_342277	A/Wisconsin/25/2019	City of Milwaukee Health Department	Centers for Disease Control and Prevention
EPI1372743	HA	United States	2019-Jan-29	EPI_ISL_342276	A/Wisconsin/26/2019	City of Milwaukee Health Department	Centers for Disease Control and Prevention
EPI1349599	HA	United States	2019-Jan-03	EPI_ISL_336643	A/Wisconsin/02/2019	City of Milwaukee Health Department	Centers for Disease Control and Prevention
EPI1433648	HA	United States	2019-Mar-18	EPI_ISL_354305	A/Tennessee/59/2019	Tennessee Department of Health Laboratory-Nashville	Centers for Disease Control and Prevention
EPI1361023	HA	United States	2019-Jan-03	EPI_ISL_339570	A/Hawaii/01/2019	State of Hawaii Department of Health	Centers for Disease Control and Prevention
EPI1427133	HA	United States	2019-Feb-28	EPI_ISL_353349	A/Rhode Island/13/2019	Rhode Island Department of Health	Centers for Disease Control and Prevention
EPI1479973	HA	United States	2019-Apr-25	EPI_ISL_362277	A/Nevada/28/2019	Nevada State Health Laboratory	Centers for Disease Control and Prevention
EPI1396579	HA	United States	2019-Feb-12	EPI_ISL_348049	A/Nevada/15/2019	Nevada State Health Laboratory	Centers for Disease Control and Prevention
EPI1433412	HA	United States	2019-Mar-16	EPI_ISL_354275	A/Ohio/14/2019	Ohio Department of Health Laboratories	Centers for Disease Control and Prevention
EPI1433341	HA	United States	2019-Mar-01	EPI_ISL_354266	A/California/115/2019	California Department of Health Services	Centers for Disease Control and Prevention
EPI1382563	HA	United States	2019-Jan-15	EPI_ISL_344752	A/Virginia/08/2019	Virginia Division of Consolidated Laboratories	Centers for Disease Control and Prevention
EPI1396606	HA	United States	2019-Feb-15	EPI_ISL_348053	A/Washington/35/2019	Seattle & King County Public Health Lab	Centers for Disease Control and Prevention
EPI1396601	HA	United States	2019-Feb-13	EPI_ISL_348052	A/Washington/34/2019	Seattle & King County Public Health Lab	Centers for Disease Control and Prevention
EPI1563941	HA	United States	2019-Apr-05	EPI_ISL_380959	A/Michigan/395/2019	University of Michigan SPH EPID	Centers for Disease Control and Prevention
EPI1559746	HA	United States	2019-Apr-01	EPI_ISL_380430	A/Michigan/368/2019	University of Michigan SPH EPID	Centers for Disease Control and Prevention
EPI1458368	HA	United States	2019-Feb-23	EPI_ISL_359295	A/Pennsylvania/658/2019	Children's Hospital of Pittsburgh UPMC	Centers for Disease Control and Prevention
EPI1456960	HA	United States	2019-Feb-18	EPI_ISL_359118	A/Pennsylvania/619/2019	Children's Hospital of Pittsburgh UPMC	Centers for Disease Control and Prevention
EPI1454923	HA	United States	2019-Feb-05	EPI_ISL_358861	A/Pennsylvania/530/2019	Children's Hospital of Pittsburgh UPMC	Centers for Disease Control and Prevention
EPI1454038	HA	United States	2019-Jan-09	EPI_ISL_358749	A/Pennsylvania/15/2019	Children's Hospital of Pittsburgh UPMC	Centers for Disease Control and Prevention
EPI1453176	HA	United States	2019-Jan-17	EPI_ISL_358641	A/Pennsylvania/27/2019	Children's Hospital of Pittsburgh UPMC	Centers for Disease Control and Prevention
EPI1563743	HA	United States	2019-Mar-11	EPI_ISL_380934	A/Texas/311/2019	Baylor Scott and White Health	Centers for Disease Control and Prevention
EPI1383012	HA	United States	2019-Feb-03	EPI_ISL_344810	A/Illinois/08/2019	Illinois Department of Public Health-Carbondale	Centers for Disease Control and Prevention
EPI1372831	HA	United States	2019-Jan-28	EPI_ISL_342287	A/Illinois/07/2019	Illinois Department of Public Health-Carbondale	Centers for Disease Control and Prevention
EPI320030	HA	United States	2011-Mar-01	EPI_ISL_90930	A/Kansas/07/2011	Kansas Department of Health and Environment	Centers for Disease Control and Prevention
EPI309920	HA	United States	2011-Feb-08	EPI_ISL_88089	A/Kansas/06/2011	Kansas Department of Health and Environment	Centers for Disease Control and Prevention
EPI309917	HA	United States	2011-Jan-19	EPI_ISL_88088	A/Kansas/02/2011	Kansas Department of Health and Environment	Centers for Disease Control and Prevention
EPI302149	HA	United States	2010-Dec-01	EPI_ISL_86033	A/Kansas/08/2010	Kansas Department of Health and Environment	Centers for Disease Control and Prevention
EPI309883	HA	United States	2011-Jan-04	EPI_ISL_88077	A/Florida/03/2011	Florida Department of Health-Tampa	Centers for Disease Control and Prevention
EPI310133	HA	United States	2011-Feb-18	EPI_ISL_88145	A/Utah/08/2011	Utah Department of Health	Centers for Disease Control and Prevention
EPI300975	HA	United States	2010-Oct-12	EPI_ISL_85571	A/Utah/05/2010	Utah Department of Health	Centers for Disease Control and Prevention
EPI330982	HA	United States	2011-Feb-22	EPI_ISL_90941	A/New Jersey/06/2011	New Jersey Department of Health & Senior Services	Centers for Disease Control and Prevention
EPI310049	HA	United States	2011-Jan-13	EPI_ISL_88120	A/New Jersey/03/2011	New Jersey Department of Health & Senior Services	Centers for Disease Control and Prevention
EPI366305	HA	United States	2011-Jan-31	EPI_ISL_115076	A/North Carolina/13/2011	North Carolina State Laboratory of Public Health	Centers for Disease Control and Prevention
EPI310069	HA	United States	2011-Jan-18	EPI_ISL_88125	A/North Carolina/03/2011	North Carolina State Laboratory of Public Health	Centers for Disease Control and Prevention
EPI320104	HA	United States	2011-Feb-21	EPI_ISL_90948	A/New York/04/2011	New York State Department of Health	Centers for Disease Control and Prevention
EPI309877	HA	United States	2011-Feb-12	EPI_ISL_88075	A/Delaware/08/2011	New York State Department of Health	Centers for Disease Control and Prevention
EPI302152	HA	United States	2010-Dec-07	EPI_ISL_86034	A/New York/11/2010	New York State Department of Health	Centers for Disease Control and Prevention
EPI325563	HA	United States	2011-Mar-29	EPI_ISL_93607	A/New Mexico/10/2011	New Mexico Department of Health	Centers for Disease Control and Prevention
EPI320095	HA	United States	2011-Mar-07	EPI_ISL_90945	A/New Mexico/07/2011	New Mexico Department of Health	Centers for Disease Control and Prevention
EPI320093	HA	United States	2011-Feb-21	EPI_ISL_90944	A/New Mexico/06/2011	New Mexico Department of Health	Centers for Disease Control and Prevention
EPI320077	HA	United States	2011-Feb-07	EPI_ISL_90942	A/New Mexico/04/2011	New Mexico Department of Health	Centers for Disease Control and Prevention
EPI302162	HA	United States	2010-Dec-28	EPI_ISL_86038	A/Maine/03/2010	Maine Health and Environmental Testing Laboratory	Centers for Disease Control and Prevention
EPI310130	HA	United States	2011-Feb-16	EPI_ISL_88144	A/Texas/07/2011	Texas Department of State Health Services-Laboratory Services	Centers for Disease Control and Prevention
EPI310124	HA	United States	2011-Jan-05	EPI_ISL_88142	A/Texas/01/2011	Texas Department of State Health Services-Laboratory Services	Centers for Disease Control and Prevention
EPI301719	HA	United States	2010-Nov-30	EPI_ISL_85815	A/Texas/14/2010	Texas Department of State Health Services-Laboratory Services	Centers for Disease Control and Prevention
EPI342442	HA	United States	2011-Jan-14	EPI_ISL_99107	A/Maryland/02/2011	Maryland Department of Health and Mental Hygiene	Centers for Disease Control and Prevention
EPI309996	HA	United States	2011-Mar-02	EPI_ISL_88105	A/Maryland/08/2011	Maryland Department of Health and Mental Hygiene	Centers for Disease Control and Prevention
EPI309892	HA	United States	2011-Feb-07	EPI_ISL_88080	A/Idaho/04/2011	State of Idaho Bureau of Laboratories	Centers for Disease Control and Prevention
EPI302110	HA	United States	2011-Jan-03	EPI_ISL_86018	A/Wyoming/01/2011	Wyoming Public Health Laboratory	Centers for Disease Control and Prevention
EPI309898	HA	United States	2011-Jan-12	EPI_ISL_88082	A/Illinois/02/2011	Illinois Department of Public Health-Chicago	Centers for Disease Control and Prevention
EPI310046	HA	United States	2011-Feb-11	EPI_ISL_88119	A/New Hampshire/03/2011	New Hampshire Public Health Laboratories	Centers for Disease Control and Prevention
EPI295519	HA	United States	2010-Oct-04	EPI_ISL_84194	A/New Hampshire/03/2010	New Hampshire Public Health Laboratories	Centers for Disease Control and Prevention
EPI309889	HA	United States	2010-Dec-31	EPI_ISL_88079	A/Georgia/25/2010	Georgia Public Health Laboratory	Centers for Disease Control and Prevention
EPI320008	HA	United States	2011-Mar-08	EPI_ISL_90922	A/Colorado/05/2011	Colorado Department of Health Lab	Centers for Disease Control and Prevention
EPI320129	HA	United States	2011-Feb-28	EPI_ISL_90951	A/Pennsylvania/07/2011	Pennsylvania Department of Health	Centers for Disease Control and Prevention
EPI316424	HA	United States	2011-Mar-13	EPI_ISL_89914	A/Pennsylvania/04/2011	Pennsylvania Department of Health	Centers for Disease Control and Prevention
EPI310096	HA	United States	2011-Jan-22	EPI_ISL_88134	A/Pennsylvania/01/2011	Pennsylvania Department of Health	Centers for Disease Control and Prevention
EPI301695	HA	United States	2010-Nov-16	EPI_ISL_85807	A/Pennsylvania/34/2010	Pennsylvania Department of Health	Centers for Disease Control and Prevention
EPI295474	HA	United States	2010-Nov-17	EPI_ISL_84180	A/Pennsylvania/16/2010	Pennsylvania Department of Health	Centers for Disease Control and Prevention
EPI332607	HA	United States	2011-Mar-30	EPI_ISL_90916	A/Alaska/14/2011	Alaska State Virology Lab	Centers for Disease Control and Prevention
EPI309789	HA	United States	2011-Jan-14	EPI_ISL_88056	A/Alaska/08/2011	Alaska State Virology Lab	Centers for Disease Control and Prevention
EPI342437	HA	United States	2010-Nov-10	EPI_ISL_99106	A/Kentucky/10/2010	Kentucky Division of Laboratory Services	Centers for Disease Control and Prevention
EPI316366	HA	United States	2010-Dec-08	EPI_ISL_89901	A/Kentucky/18/2010	Kentucky Division of Laboratory Services	Centers for Disease Control and Prevention
EPI300983	HA	United States	2010-Nov-01	EPI_ISL_85572	A/Kentucky/09/2010	Kentucky Division of Laboratory Services	Centers for Disease Control and Prevention
EPI325585	HA	United States	2011-Apr-02	EPI_ISL_93613	A/Connecticut/08/2011	Connecticut Department. of Public Health	Centers for Disease Control and Prevention
EPI309840	HA	United States	2011-Jan-12	EPI_ISL_88068	A/Connecticut/01/2011	Connecticut Department. of Public Health	Centers for Disease Control and Prevention
EPI301686	HA	United States	2010-Nov-22	EPI_ISL_85804	A/Montana/06/2010	Montana Public Health Laboratory	Centers for Disease Control and Prevention
EPI310093	HA	United States	2011-Jan-28	EPI_ISL_88133	A/Oregon/03/2011	Oregon Public Health Laboratory	Centers for Disease Control and Prevention
EPI310090	HA	United States	2011-Jan-18	EPI_ISL_88132	A/Oregon/02/2011	Oregon Public Health Laboratory	Centers for Disease Control and Prevention
EPI309908	HA	United States	2011-Jan-19	EPI_ISL_88085	A/Indiana/04/2011	Indiana State Department of Health Laboratories	Centers for Disease Control and Prevention
EPI309904	HA	United States	2011-Jan-16	EPI_ISL_88084	A/Indiana/02/2011	Indiana State Department of Health Laboratories	Centers for Disease Control and Prevention
EPI302105	HA	United States	2010-Dec-13	EPI_ISL_86016	A/Indiana/09/2010	Indiana State Department of Health Laboratories	Centers for Disease Control and Prevention
EPI309914	HA	United States	2011-Feb-13	EPI_ISL_88087	A/Iowa/04/2011	Iowa State Hygienic Laboratory	Centers for Disease Control and Prevention
EPI309911	HA	United States	2011-Jan-05	EPI_ISL_88086	A/Iowa/01/2011	Iowa State Hygienic Laboratory	Centers for Disease Control and Prevention
EPI316378	HA	United States	2011-Feb-23	EPI_ISL_89903	A/Mississippi/07/2011	Mississippi Public Health Laboratory	Centers for Disease Control and Prevention
EPI310026	HA	United States	2011-Jan-13	EPI_ISL_88112	A/Mississippi/04/2011	Mississippi Public Health Laboratory	Centers for Disease Control and Prevention
EPI320042	HA	United States	2011-Mar-07	EPI_ISL_90934	A/Massachusetts/09/2011	Massachusetts Department of Public Health	Centers for Disease Control and Prevention
EPI335845	HA	United States	2010-Nov-30	EPI_ISL_96076	A/Missouri/03/2010	Missouri Department. of Health & Senior Services	Centers for Disease Control and Prevention
EPI302160	HA	United States	2010-Dec-21	EPI_ISL_86037	A/Missouri/01/2010	Missouri Department. of Health & Senior Services	Centers for Disease Control and Prevention
EPI332606	HA	United States	2011-Mar-30	EPI_ISL_94671	A/Michigan/03/2011	Michigan Department of Community Health	Centers for Disease Control and Prevention
EPI302129	HA	United States	2010-Nov-30	EPI_ISL_86026	A/Arkansas/06/2010	Arkansas Department of Health	Centers for Disease Control and Prevention
EPI366352	HA	United States	2011-Feb-25	EPI_ISL_115092	A/Wisconsin/35/2011	Wisconsin State Laboratory of Hygiene	Centers for Disease Control and Prevention
EPI316490	HA	United States	2011-Jan-15	EPI_ISL_89931	A/Wisconsin/16/2011	Wisconsin State Laboratory of Hygiene	Centers for Disease Control and Prevention
EPI342470	HA	United States	2011-Feb-14	EPI_ISL_89930	A/Wisconsin/15/2011	Wisconsin State Laboratory of Hygiene	Centers for Disease Control and Prevention
EPI295498	HA	United States	2010-Oct-02	EPI_ISL_84187	A/Wisconsin/10/2010	Wisconsin State Laboratory of Hygiene	Centers for Disease Control and Prevention
EPI320036	HA	United States	2011-Mar-22	EPI_ISL_90932	A/Louisiana/03/2011	Louisiana Department of Health and Hospitals	Centers for Disease Control and Prevention
EPI316478	HA	United States	2011-Feb-25	EPI_ISL_89929	A/Wisconsin/11/2011	City of Milwaukee Health Department	Centers for Disease Control and Prevention
EPI316329	HA	United States	2011-Jan-04	EPI_ISL_89891	A/Alabama/02/2011	ADPH Bureau of Clinical Laboratories	Centers for Disease Control and Prevention
EPI309783	HA	United States	2010-Dec-28	EPI_ISL_88054	A/Alabama/14/2010	ADPH Bureau of Clinical Laboratories	Centers for Disease Control and Prevention
EPI316448	HA	United States	2011-Feb-23	EPI_ISL_89921	A/Tennessee/01/2011	Tennessee Department of Health Laboratory-Nashville	Centers for Disease Control and Prevention
EPI320112	HA	United States	2010-Dec-09	EPI_ISL_90949	A/New York/14/2010	New York City Department of Health	Centers for Disease Control and Prevention
EPI310055	HA	United States	2011-Jan-29	EPI_ISL_88122	A/New York/02/2011	New York City Department of Health	Centers for Disease Control and Prevention
EPI310052	HA	United States	2011-Jan-04	EPI_ISL_88121	A/New York/01/2011	New York City Department of Health	Centers for Disease Control and Prevention
EPI310084	HA	United States	2011-Jan-04	EPI_ISL_88130	A/Oklahoma/01/2011	Oklahoma State Department of Health	Centers for Disease Control and Prevention
EPI310034	HA	United States	2011-Jan-08	EPI_ISL_88115	A/Nebraska/04/2011	Nebraska Public Health Lab	Centers for Disease Control and Prevention
EPI319994	HA	United States	2011-Mar-08	EPI_ISL_90917	A/Arizona/02/2011	Arizona Department of Health Services	Centers for Disease Control and Prevention
EPI310109	HA	United States	2011-Feb-02	EPI_ISL_88137	A/Rhode Island/02/2011	Rhode Island Department of Health	Centers for Disease Control and Prevention
EPI310106	HA	United States	2011-Jan-07	EPI_ISL_88136	A/Rhode Island/01/2011	Rhode Island Department of Health	Centers for Disease Control and Prevention
EPI310043	HA	United States	2011-Feb-13	EPI_ISL_88118	A/Nevada/05/2011	Nevada State Health Laboratory	Centers for Disease Control and Prevention
EPI316418	HA	United States	2011-Feb-01	EPI_ISL_89912	A/Ohio/04/2011	Ohio Department of Health Laboratories	Centers for Disease Control and Prevention
EPI310081	HA	United States	2011-Jan-11	EPI_ISL_88129	A/Ohio/02/2011	Ohio Department of Health Laboratories	Centers for Disease Control and Prevention
EPI316338	HA	United States	2011-Mar-02	EPI_ISL_89893	A/California/19/2011	California Department of Health Services	Centers for Disease Control and Prevention
EPI302132	HA	United States	2010-Dec-08	EPI_ISL_86027	A/California/31/2010	California Department of Health Services	Centers for Disease Control and Prevention
EPI301722	HA	United States	2010-Oct-19	EPI_ISL_85816	A/California/23/2010	California Department of Health Services	Centers for Disease Control and Prevention
EPI310151	HA	United States	2011-Feb-15	EPI_ISL_88150	A/Virginia/02/2011	Virginia Division of Consolidated Laboratories	Centers for Disease Control and Prevention
EPI325548	HA	United States	2011-Mar-14	EPI_ISL_93602	A/New York/07/2011	University Rochester Medical Center	Centers for Disease Control and Prevention
EPI309895	HA	United States	2010-Dec-29	EPI_ISL_88081	A/Illinois/02/2010	Naval Health Research Center (NHRC) U.S. Navy	Centers for Disease Control and Prevention
EPI310167	HA	United States	2011-Feb-17	EPI_ISL_88154	A/Washington/07/2011	Washington State Public Health Laboratory	Centers for Disease Control and Prevention
EPI310164	HA	United States	2011-Jan-11	EPI_ISL_88153	A/Washington/05/2011	Washington State Public Health Laboratory	Centers for Disease Control and Prevention
EPI309849	HA	United States	2011-Jan-18	EPI_ISL_88071	A/District Of Columbia/01/2011	Delaware Public Health Lab	Centers for Disease Control and Prevention
EPI301725	HA	United States	2010-Nov-10	EPI_ISL_85817	A/Delaware/05/2010	Delaware Public Health Lab	Centers for Disease Control and Prevention
EPI310170	HA	United States	2011-Jan-01	EPI_ISL_88155	A/West Virginia/01/2011	West Virginia Office of Laboratory Services	Centers for Disease Control and Prevention
EPI310008	HA	United States	2011-Jan-06	EPI_ISL_88109	A/Minnesota/01/2011	Minnesota Department of Health	Centers for Disease Control and Prevention
EPI368439	HA	United States	2012-Mar-13	EPI_ISL_117048	A/Kansas/07/2012	Kansas Department of Health and Environment	Centers for Disease Control and Prevention
EPI380013	HA	United States	2012-May-01	EPI_ISL_122124	A/Florida/15/2012	Florida Department of Health-Tampa	Centers for Disease Control and Prevention
EPI349365	HA	United States	2011-Dec-20	EPI_ISL_101593	A/Florida/36/2011	Florida Department of Health-Tampa	Centers for Disease Control and Prevention
EPI331204	HA	United States	2011-May-24	EPI_ISL_94762	A/Florida/19/2011	Florida Department of Health-Tampa	Centers for Disease Control and Prevention
EPI417162	HA	United States	2012-Dec-08	EPI_ISL_134418	A/New Jersey/11/2012	New Jersey Department of Health & Senior Services	Centers for Disease Control and Prevention
EPI356271	HA	United States	2012-Jan-23	EPI_ISL_105886	A/North Carolina/04/2012	North Carolina State Laboratory of Public Health	Centers for Disease Control and Prevention
EPI393774	HA	United States	2012-Apr-17	EPI_ISL_128404	A/New York/34/2012	New York State Department of Health	Centers for Disease Control and Prevention
EPI375520	HA	United States	2012-Mar-19	EPI_ISL_121227	A/New York/13/2012	New York State Department of Health	Centers for Disease Control and Prevention
EPI375516	HA	United States	2012-Mar-07	EPI_ISL_121226	A/New York/12/2012	New York State Department of Health	Centers for Disease Control and Prevention
EPI331213	HA	United States	2011-Apr-13	EPI_ISL_94765	A/New York/09/2011	New York State Department of Health	Centers for Disease Control and Prevention
EPI375532	HA	United States	2012-Mar-29	EPI_ISL_121231	A/New Mexico/08/2012	New Mexico Department of Health	Centers for Disease Control and Prevention
EPI375534	HA	United States	2012-Apr-04	EPI_ISL_121232	A/Maine/06/2012	Maine Health and Environmental Testing Laboratory	Centers for Disease Control and Prevention
EPI368444	HA	United States	2012-Mar-06	EPI_ISL_117050	A/Maine/03/2012	Maine Health and Environmental Testing Laboratory	Centers for Disease Control and Prevention
EPI353399	HA	United States	2012-Jan-11	EPI_ISL_103729	A/Maine/01/2012	Maine Health and Environmental Testing Laboratory	Centers for Disease Control and Prevention
EPI418139	HA	United States	2012-Dec-15	EPI_ISL_134831	A/Texas/106/2012	Texas Department of State Health Services-Laboratory Services	Centers for Disease Control and Prevention
EPI380012	HA	United States	2012-May-15	EPI_ISL_122119	A/Maryland/16/2012	Maryland Department of Health and Mental Hygiene	Centers for Disease Control and Prevention
EPI376371	HA	United States	2012-Apr-01	EPI_ISL_121446	A/Maryland/13/2012	Maryland Department of Health and Mental Hygiene	Centers for Disease Control and Prevention
EPI362950	HA	United States	2012-Feb-14	EPI_ISL_111386	A/Maryland/10/2012	Maryland Department of Health and Mental Hygiene	Centers for Disease Control and Prevention
EPI362994	HA	United States	2012-Feb-26	EPI_ISL_111400	A/North Dakota/02/2012	North Dakota Department of Health	Centers for Disease Control and Prevention
EPI362967	HA	United States	2012-Feb-26	EPI_ISL_111391	A/North Dakota/01/2012	North Dakota Department of Health	Centers for Disease Control and Prevention
EPI380018	HA	United States	2012-May-01	EPI_ISL_122120	A/Idaho/16/2012	State of Idaho Bureau of Laboratories	Centers for Disease Control and Prevention
EPI380011	HA	United States	2012-Apr-18	EPI_ISL_122117	A/Idaho/15/2012	State of Idaho Bureau of Laboratories	Centers for Disease Control and Prevention
EPI376389	HA	United States	2012-Apr-08	EPI_ISL_121451	A/Idaho/14/2012	State of Idaho Bureau of Laboratories	Centers for Disease Control and Prevention
EPI368458	HA	United States	2012-Feb-18	EPI_ISL_117055	A/Idaho/07/2012	State of Idaho Bureau of Laboratories	Centers for Disease Control and Prevention
EPI362976	HA	United States	2012-Jan-31	EPI_ISL_111394	A/Idaho/05/2012	State of Idaho Bureau of Laboratories	Centers for Disease Control and Prevention
EPI357976	HA	United States	2012-Feb-06	EPI_ISL_107021	A/Vermont/03/2012	Vermont Department of Health Laboratory	Centers for Disease Control and Prevention
EPI355007	HA	United States	2012-Feb-01	EPI_ISL_104810	A/Vermont/02/2012	Vermont Department of Health Laboratory	Centers for Disease Control and Prevention
EPI352596	HA	United States	2011-Dec-22	EPI_ISL_103212	A/Vermont/16/2011	Vermont Department of Health Laboratory	Centers for Disease Control and Prevention
EPI375540	HA	United States	2012-Apr-05	EPI_ISL_121234	A/Wyoming/09/2012	Wyoming Public Health Laboratory	Centers for Disease Control and Prevention
EPI368677	HA	United States	2012-Mar-10	EPI_ISL_117351	A/Wyoming/06/2012	Wyoming Public Health Laboratory	Centers for Disease Control and Prevention
EPI375557	HA	United States	2012-Mar-02	EPI_ISL_121240	A/Illinois/05/2012	Illinois Department of Public Health-Chicago	Centers for Disease Control and Prevention
EPI375554	HA	United States	2012-Mar-12	EPI_ISL_121239	A/Illinois/07/2012	Illinois Department of Public Health-Chicago	Centers for Disease Control and Prevention
EPI376382	HA	United States	2012-Feb-29	EPI_ISL_121236	A/Illinois/04/2012	Illinois Department of Public Health-Chicago	Centers for Disease Control and Prevention
EPI372984	HA	United States	2012-Apr-16	EPI_ISL_120296	A/Illinois/03/2012	Northwestern Memorial Hospital	Centers for Disease Control and Prevention
EPI407134	HA	United States	2012-Nov-13	EPI_ISL_132574	A/South Carolina/20/2012	South Carolina Department of Health	Centers for Disease Control and Prevention
EPI368656	HA	United States	2012-Feb-27	EPI_ISL_117044	A/South Carolina/08/2012	South Carolina Department of Health	Centers for Disease Control and Prevention
EPI372539	HA	United States	2012-Mar-10	EPI_ISL_120219	A/New Hampshire/07/2012	New Hampshire Public Health Laboratories	Centers for Disease Control and Prevention
EPI357948	HA	United States	2012-Jan-30	EPI_ISL_107011	A/New Hampshire/03/2012	New Hampshire Public Health Laboratories	Centers for Disease Control and Prevention
EPI370419	HA	United States	2012-Mar-19	EPI_ISL_118693	A/Texas/35/2012	Corpus Christi-Nueces County Public Health	Centers for Disease Control and Prevention
EPI372547	HA	United States	2012-Feb-24	EPI_ISL_118697	A/Georgia/09/2012	Georgia Public Health Laboratory	Centers for Disease Control and Prevention
EPI368683	HA	United States	2012-Mar-05	EPI_ISL_117057	A/Georgia/07/2012	Georgia Public Health Laboratory	Centers for Disease Control and Prevention
EPI368662	HA	United States	2012-Mar-07	EPI_ISL_117043	A/Georgia/08/2012	Georgia Public Health Laboratory	Centers for Disease Control and Prevention
EPI357930	HA	United States	2012-Jan-29	EPI_ISL_107005	A/Georgia/03/2012	Georgia Public Health Laboratory	Centers for Disease Control and Prevention
EPI353391	HA	United States	2012-Jan-04	EPI_ISL_103726	A/Colorado/01/2012	Colorado Department of Health Lab	Centers for Disease Control and Prevention
EPI348174	HA	United States	2011-Nov-26	EPI_ISL_101247	A/Colorado/18/2011	Colorado Department of Health Lab	Centers for Disease Control and Prevention
EPI417963	HA	United States	2012-Dec-19	EPI_ISL_134764	A/Pennsylvania/32/2012	Pennsylvania Department of Health	Centers for Disease Control and Prevention
EPI407386	HA	United States	2012-Nov-23	EPI_ISL_132705	A/Pennsylvania/25/2012	Pennsylvania Department of Health	Centers for Disease Control and Prevention
EPI376385	HA	United States	2012-Apr-16	EPI_ISL_121450	A/Pennsylvania/08/2012	Pennsylvania Department of Health	Centers for Disease Control and Prevention
EPI370431	HA	United States	2012-Mar-14	EPI_ISL_118699	A/Alaska/01/2012	Alaska State Virology Lab	Centers for Disease Control and Prevention
EPI426444	HA	United States	2012-Dec-25	EPI_ISL_136464	A/Kentucky/23/2012	Kentucky Division of Laboratory Services	Centers for Disease Control and Prevention
EPI375575	HA	United States	2012-Mar-29	EPI_ISL_121246	A/Kentucky/08/2012	Kentucky Division of Laboratory Services	Centers for Disease Control and Prevention
EPI362955	HA	United States	2012-Feb-10	EPI_ISL_111387	A/Kentucky/03/2012	Kentucky Division of Laboratory Services	Centers for Disease Control and Prevention
EPI376362	HA	United States	2012-Mar-26	EPI_ISL_121443	A/Montana/09/2012	Montana Public Health Laboratory	Centers for Disease Control and Prevention
EPI358132	HA	United States	2012-Jan-24	EPI_ISL_107088	A/Oregon/02/2012	Oregon Public Health Laboratory	Centers for Disease Control and Prevention
EPI375568	HA	United States	2012-Mar-17	EPI_ISL_121244	A/Iowa/09/2012	Iowa State Hygienic Laboratory	Centers for Disease Control and Prevention
EPI353394	HA	United States	2012-Jan-03	EPI_ISL_103727	A/Florida/01/2012	Florida Department of Health-Jacksonville	Centers for Disease Control and Prevention
EPI358144	HA	United States	2012-Feb-06	EPI_ISL_107092	A/Missouri/04/2012	Missouri Department. of Health & Senior Services	Centers for Disease Control and Prevention
EPI356259	HA	United States	2012-Jan-18	EPI_ISL_105882	A/Missouri/03/2012	Missouri Department. of Health & Senior Services	Centers for Disease Control and Prevention
EPI362985	HA	United States	2012-Mar-04	EPI_ISL_111397	A/Michigan/01/2012	Michigan Department of Community Health	Centers for Disease Control and Prevention
EPI330987	HA	United States	2011-Apr-14	EPI_ISL_90918	A/Arkansas/03/2011	Arkansas Department of Health	Centers for Disease Control and Prevention
EPI407380	HA	United States	2012-Nov-14	EPI_ISL_132703	A/Wisconsin/45/2012	Wisconsin State Laboratory of Hygiene	Centers for Disease Control and Prevention
EPI404825	HA	United States	2012-Oct-15	EPI_ISL_131792	A/Wisconsin/36/2012	Wisconsin State Laboratory of Hygiene	Centers for Disease Control and Prevention
EPI375537	HA	United States	2012-Apr-01	EPI_ISL_121233	A/Wisconsin/11/2012	Wisconsin State Laboratory of Hygiene	Centers for Disease Control and Prevention
EPI357933	HA	United States	2012-Feb-03	EPI_ISL_107006	A/Wisconsin/06/2012	Wisconsin State Laboratory of Hygiene	Centers for Disease Control and Prevention
EPI376402	HA	United States	2012-Apr-03	EPI_ISL_121248	A/Louisiana/03/2012	Louisiana Department of Health and Hospitals	Centers for Disease Control and Prevention
EPI406026	HA	United States	2012-Oct-31	EPI_ISL_132100	A/Tennessee/09/2012	Tennessee Department of Health Laboratory-Nashville	Centers for Disease Control and Prevention
EPI358148	HA	United States	2012-Feb-02	EPI_ISL_107093	A/Tennessee/02/2012	Tennessee Department of Health Laboratory-Nashville	Centers for Disease Control and Prevention
EPI404827	HA	United States	2012-Oct-02	EPI_ISL_131793	A/New York/36/2012	New York City Department of Health	Centers for Disease Control and Prevention
EPI362973	HA	United States	2012-Feb-21	EPI_ISL_111393	A/Oklahoma/01/2012	Oklahoma State Department of Health	Centers for Disease Control and Prevention
EPI376359	HA	United States	2012-Jan-24	EPI_ISL_121442	A/Arizona/08/2012	Arizona Department of Health Services	Centers for Disease Control and Prevention
EPI409889	HA	United States	2012-Dec-05	EPI_ISL_133152	A/Rhode Island/10/2012	Rhode Island Department of Health	Centers for Disease Control and Prevention
EPI368674	HA	United States	2012-Mar-21	EPI_ISL_117350	A/Rhode Island/04/2012	Rhode Island Department of Health	Centers for Disease Control and Prevention
EPI362947	HA	United States	2012-Feb-29	EPI_ISL_111385	A/Rhode Island/02/2012	Rhode Island Department of Health	Centers for Disease Control and Prevention
EPI368680	HA	United States	2012-Mar-03	EPI_ISL_117352	A/Nevada/11/2012	Nevada State Health Laboratory	Centers for Disease Control and Prevention
EPI460434	HA	United States	2012-Nov-29	EPI_ISL_143537	A/Ohio/106/2012	Ohio Department of Health Laboratories	Centers for Disease Control and Prevention
EPI378048	HA	United States	2012-May-01	EPI_ISL_122109	A/California/33/2012	California Department of Health Services	Centers for Disease Control and Prevention
EPI372542	HA	United States	2012-Mar-30	EPI_ISL_120220	A/California/25/2012	California Department of Health Services	Centers for Disease Control and Prevention
EPI362964	HA	United States	2012-Feb-14	EPI_ISL_111390	A/California/19/2012	California Department of Health Services	Centers for Disease Control and Prevention
EPI370433	HA	United States	2012-Mar-09	EPI_ISL_118700	A/Virginia/07/2012	Virginia Division of Consolidated Laboratories	Centers for Disease Control and Prevention
EPI358141	HA	United States	2012-Feb-09	EPI_ISL_107091	A/Utah/09/2012	Utah Public Health Laboratory	Centers for Disease Control and Prevention
EPI357965	HA	United States	2012-Feb-01	EPI_ISL_107017	A/Utah/08/2012	Utah Public Health Laboratory	Centers for Disease Control and Prevention
EPI356280	HA	United States	2012-Feb-02	EPI_ISL_105889	A/Utah/06/2012	Utah Public Health Laboratory	Centers for Disease Control and Prevention
EPI362970	HA	United States	2012-Feb-13	EPI_ISL_111392	A/Washington/14/2012	Washington State Public Health Laboratory	Centers for Disease Control and Prevention
EPI358138	HA	United States	2012-Jan-31	EPI_ISL_107090	A/West Virginia/02/2012	West Virginia Office of Laboratory Services	Centers for Disease Control and Prevention
EPI409917	HA	United States	2012-Dec-13	EPI_ISL_133162	A/Minnesota/26/2012	Minnesota Department of Health	Centers for Disease Control and Prevention
EPI375529	HA	United States	2012-Mar-20	EPI_ISL_121230	A/Washington/22/2012	Spokane Regional Health District	Centers for Disease Control and Prevention
EPI362988	HA	United States	2012-Feb-13	EPI_ISL_111398	A/Washington/15/2012	Spokane Regional Health District	Centers for Disease Control and Prevention
EPI409898	HA	United States	2012-Dec-12	EPI_ISL_133155	A/Florida/57/2012	U.S. Air Force School of Aerospace Medicine	Centers for Disease Control and Prevention
EPI370410	HA	United States	2012-Jan-25	EPI_ISL_118690	A/Illinois/01/2012	Illinois Department of Public Health-Carbondale	Centers for Disease Control and Prevention
EPI370392	HA	United States	2012-Mar-08	EPI_ISL_118686	A/Texas/34/2012		Centers for Disease Control and Prevention
EPI498900	HA	United States	2013-Dec-16	EPI_ISL_153377	A/Kansas/13/2013	Kansas Department of Health and Environment	Centers for Disease Control and Prevention
EPI443622	HA	United States	2013-Mar-21	EPI_ISL_139899	A/Kansas/03/2013	Kansas Department of Health and Environment	Centers for Disease Control and Prevention
EPI504775	HA	United States	2014-Jan-09	EPI_ISL_155666	A/Florida/07/2014	Florida Department of Health-Tampa	Centers for Disease Control and Prevention
EPI498283	HA	United States	2013-Nov-03	EPI_ISL_153129	A/Florida/74/2013	Florida Department of Health-Tampa	Centers for Disease Control and Prevention
EPI503410	HA	United States	2013-Dec-26	EPI_ISL_154797	A/Utah/35/2013	Utah Department of Health	Centers for Disease Control and Prevention
EPI492791	HA	United States	2013-Nov-19	EPI_ISL_151835	A/Utah/20/2013	Utah Department of Health	Centers for Disease Control and Prevention
EPI454442	HA	United States	2013-Apr-14	EPI_ISL_142576	A/Utah/05/2013	Utah Department of Health	Centers for Disease Control and Prevention
EPI443625	HA	United States	2013-Mar-19	EPI_ISL_139900	A/New Jersey/04/2013	New Jersey Department of Health & Senior Services	Centers for Disease Control and Prevention
EPI516332	HA	United States	2014-Jan-04	EPI_ISL_159356	A/North Carolina/07/2014	North Carolina State Laboratory of Public Health	Centers for Disease Control and Prevention
EPI457509	HA	United States	2013-Apr-09	EPI_ISL_142878	A/North Carolina/07/2013	North Carolina State Laboratory of Public Health	Centers for Disease Control and Prevention
EPI418011	HA	United States	2012-Dec-27	EPI_ISL_134425	A/North Carolina/29/2012	North Carolina State Laboratory of Public Health	Centers for Disease Control and Prevention
EPI511892	HA	United States	2013-Dec-04	EPI_ISL_157075	A/Louisiana/35/2013	New York State Department of Health	Centers for Disease Control and Prevention
EPI503446	HA	United States	2013-Dec-14	EPI_ISL_154809	A/Alabama/19/2013	New York State Department of Health	Centers for Disease Control and Prevention
EPI509484	HA	United States	2014-Jan-06	EPI_ISL_157482	A/New Mexico/01/2014	New Mexico Department of Health	Centers for Disease Control and Prevention
EPI439231	HA	United States	2013-Jan-04	EPI_ISL_138661	A/New Mexico/01/2013	New Mexico Department of Health	Centers for Disease Control and Prevention
EPI503443	HA	United States	2013-Dec-12	EPI_ISL_154808	A/Texas/100/2013	Texas Department of State Health Services-Laboratory Services	Centers for Disease Control and Prevention
EPI440927	HA	United States	2013-Mar-03	EPI_ISL_139111	A/Texas/10/2013	Texas Department of State Health Services-Laboratory Services	Centers for Disease Control and Prevention
EPI508743	HA	United States	2014-Jan-03	EPI_ISL_157132	A/Maryland/02/2014	Maryland Department of Health and Mental Hygiene	Centers for Disease Control and Prevention
EPI511881	HA	United States	2014-Jan-11	EPI_ISL_157039	A/Maryland/01/2014	Maryland Department of Health and Mental Hygiene	Centers for Disease Control and Prevention
EPI498888	HA	United States	2013-Nov-29	EPI_ISL_153373	A/Maryland/17/2013	Maryland Department of Health and Mental Hygiene	Centers for Disease Control and Prevention
EPI439251	HA	United States	2013-Jan-04	EPI_ISL_138670	A/Maryland/02/2013	Maryland Department of Health and Mental Hygiene	Centers for Disease Control and Prevention
EPI498208	HA	United States	2013-Dec-01	EPI_ISL_153095	A/Idaho/08/2013	State of Idaho Bureau of Laboratories	Centers for Disease Control and Prevention
EPI440921	HA	United States	2013-Feb-08	EPI_ISL_139109	A/Idaho/04/2013	State of Idaho Bureau of Laboratories	Centers for Disease Control and Prevention
EPI454439	HA	United States	2013-Apr-08	EPI_ISL_142575	A/Vermont/03/2013	Vermont Department of Health Laboratory	Centers for Disease Control and Prevention
EPI503407	HA	United States	2013-Dec-19	EPI_ISL_154796	A/Wyoming/22/2013	Wyoming Public Health Laboratory	Centers for Disease Control and Prevention
EPI498221	HA	United States	2013-Nov-18	EPI_ISL_153100	A/Wyoming/07/2013	Wyoming Public Health Laboratory	Centers for Disease Control and Prevention
EPI492779	HA	United States	2013-Nov-21	EPI_ISL_151831	A/Wyoming/09/2013	Wyoming Public Health Laboratory	Centers for Disease Control and Prevention
EPI418243	HA	United States	2012-Dec-26	EPI_ISL_134436	A/Wyoming/31/2012	Wyoming Public Health Laboratory	Centers for Disease Control and Prevention
EPI520433	HA	United States	2014-Jan-13	EPI_ISL_160206	A/Illinois/02/2014	Illinois Department of Public Health-Chicago	Centers for Disease Control and Prevention
EPI510154	HA	United States	2014-Jan-04	EPI_ISL_157862	A/Illinois/01/2014	Illinois Department of Public Health-Chicago	Centers for Disease Control and Prevention
EPI503431	HA	United States	2013-Dec-18	EPI_ISL_154803	A/New Hampshire/15/2013	New Hampshire Public Health Laboratories	Centers for Disease Control and Prevention
EPI498865	HA	United States	2013-Dec-01	EPI_ISL_153365	A/Georgia/14/2013	Georgia Public Health Laboratory	Centers for Disease Control and Prevention
EPI457500	HA	United States	2013-Apr-08	EPI_ISL_142864	A/Georgia/02/2013	Georgia Public Health Laboratory	Centers for Disease Control and Prevention
EPI492788	HA	United States	2013-Nov-17	EPI_ISL_151834	A/Colorado/13/2013	Colorado Department of Health Lab	Centers for Disease Control and Prevention
EPI486613	HA	United States	2013-Oct-25	EPI_ISL_150290	A/Colorado/04/2013	Colorado Department of Health Lab	Centers for Disease Control and Prevention
EPI516429	HA	United States	2014-Jan-20	EPI_ISL_159350	A/Pennsylvania/15/2014	Pennsylvania Department of Health	Centers for Disease Control and Prevention
EPI516303	HA	United States	2014-Jan-21	EPI_ISL_159348	A/Pennsylvania/19/2014	Pennsylvania Department of Health	Centers for Disease Control and Prevention
EPI509954	HA	United States	2014-Jan-22	EPI_ISL_157754	A/Pennsylvania/02/2014	Pennsylvania Department of Health	Centers for Disease Control and Prevention
EPI509946	HA	United States	2014-Jan-22	EPI_ISL_157753	A/Pennsylvania/03/2014	Pennsylvania Department of Health	Centers for Disease Control and Prevention
EPI497705	HA	United States	2013-Nov-23	EPI_ISL_152939	A/Pennsylvania/19/2013	Pennsylvania Department of Health	Centers for Disease Control and Prevention
EPI498214	HA	United States	2013-Nov-22	EPI_ISL_153097	A/Alaska/30/2013	Alaska State Virology Lab	Centers for Disease Control and Prevention
EPI422580	HA	United States	2012-Dec-28	EPI_ISL_135808	A/Alaska/36/2012	Alaska State Virology Lab	Centers for Disease Control and Prevention
EPI498274	HA	United States	2013-Dec-03	EPI_ISL_153126	A/Indiana/30/2013	Indiana State Department of Health Laboratories	Centers for Disease Control and Prevention
EPI439249	HA	United States	2013-Jan-14	EPI_ISL_138669	A/Indiana/02/2013	Indiana State Department of Health Laboratories	Centers for Disease Control and Prevention
EPI498852	HA	United States	2013-Dec-04	EPI_ISL_153361	A/Iowa/19/2013	Iowa State Hygienic Laboratory	Centers for Disease Control and Prevention
EPI503836	HA	United States	2013-Dec-09	EPI_ISL_155022	A/Mississippi/31/2013	Mississippi Public Health Laboratory	Centers for Disease Control and Prevention
EPI492813	HA	United States	2013-Nov-04	EPI_ISL_151839	A/Mississippi/11/2013	Mississippi Public Health Laboratory	Centers for Disease Control and Prevention
EPI489340	HA	United States	2013-Oct-21	EPI_ISL_151033	A/Mississippi/10/2013	Mississippi Public Health Laboratory	Centers for Disease Control and Prevention
EPI503801	HA	United States	2014-Jan-06	EPI_ISL_155013	A/Florida/05/2014	Florida Department of Health-Jacksonville	Centers for Disease Control and Prevention
EPI503397	HA	United States	2014-Jan-03	EPI_ISL_154792	A/Florida/01/2014	Florida Department of Health-Jacksonville	Centers for Disease Control and Prevention
EPI492861	HA	United States	2013-Nov-06	EPI_ISL_151829	A/Florida/61/2013	Florida Department of Health-Jacksonville	Centers for Disease Control and Prevention
EPI450214	HA	United States	2013-Mar-11	EPI_ISL_141539	A/Florida/10/2013	Florida Department of Health-Jacksonville	Centers for Disease Control and Prevention
EPI422589	HA	United States	2013-Jan-23	EPI_ISL_135811	A/Florida/02/2013	Florida Department of Health-Jacksonville	Centers for Disease Control and Prevention
EPI492864	HA	United States	2013-Nov-13	EPI_ISL_151854	A/Massachusetts/15/2013	Massachusetts Department of Public Health	Centers for Disease Control and Prevention
EPI508759	HA	United States	2014-Jan-13	EPI_ISL_157140	A/Missouri/01/2014	Missouri Department. of Health & Senior Services	Centers for Disease Control and Prevention
EPI497729	HA	United States	2013-Nov-20	EPI_ISL_152947	A/Missouri/07/2013	Missouri Department. of Health & Senior Services	Centers for Disease Control and Prevention
EPI439225	HA	United States	2013-Feb-05	EPI_ISL_138659	A/Missouri/03/2013	Missouri Department. of Health & Senior Services	Centers for Disease Control and Prevention
EPI503428	HA	United States	2014-Jan-01	EPI_ISL_154802	A/Nevada/01/2014	Southern Nevada Public Health Lab	Centers for Disease Control and Prevention
EPI509504	HA	United States	2013-Dec-29	EPI_ISL_157486	A/Arkansas/34/2013	Arkansas Department of Health	Centers for Disease Control and Prevention
EPI489343	HA	United States	2013-Oct-21	EPI_ISL_151034	A/Arkansas/16/2013	Arkansas Department of Health	Centers for Disease Control and Prevention
EPI459777	HA	United States	2013-May-24	EPI_ISL_143249	A/Wisconsin/09/2013	Wisconsin State Laboratory of Hygiene	Centers for Disease Control and Prevention
EPI498224	HA	United States	2013-Nov-14	EPI_ISL_153101	A/Louisiana/20/2013	Louisiana Department of Health and Hospitals	Centers for Disease Control and Prevention
EPI492805	HA	United States	2013-Nov-11	EPI_ISL_151838	A/Louisiana/13/2013	Louisiana Department of Health and Hospitals	Centers for Disease Control and Prevention
EPI486652	HA	United States	2013-Oct-21	EPI_ISL_150298	A/Louisiana/10/2013	Louisiana Department of Health and Hospitals	Centers for Disease Control and Prevention
EPI486644	HA	United States	2013-Oct-23	EPI_ISL_150297	A/Louisiana/11/2013	Louisiana Department of Health and Hospitals	Centers for Disease Control and Prevention
EPI485779	HA	United States	2013-Oct-07	EPI_ISL_150042	A/Louisiana/07/2013	Louisiana Department of Health and Hospitals	Centers for Disease Control and Prevention
EPI454457	HA	United States	2013-Apr-11	EPI_ISL_142581	A/Louisiana/05/2013	Louisiana Department of Health and Hospitals	Centers for Disease Control and Prevention
EPI440918	HA	United States	2013-Feb-19	EPI_ISL_139108	A/Louisiana/03/2013	Louisiana Department of Health and Hospitals	Centers for Disease Control and Prevention
EPI499330	HA	United States	2013-Dec-01	EPI_ISL_153132	A/Alabama/16/2013	ADPH Bureau of Clinical Laboratories	Centers for Disease Control and Prevention
EPI426458	HA	United States	2013-Jan-09	EPI_ISL_136469	A/Tennessee/01/2013	Tennessee Department of Health Laboratory-Nashville	Centers for Disease Control and Prevention
EPI462811	HA	United States	2013-May-08	EPI_ISL_144294	A/New York/07/2013	New York City Department of Health	Centers for Disease Control and Prevention
EPI418136	HA	United States	2013-Jan-07	EPI_ISL_134830	A/New York/01/2013	New York City Department of Health	Centers for Disease Control and Prevention
EPI517008	HA	United States	2013-Dec-10	EPI_ISL_159667	A/Oklahoma/13/2013	Oklahoma State Department of Health	Centers for Disease Control and Prevention
EPI498879	HA	United States	2013-Dec-11	EPI_ISL_153370	A/Oklahoma/14/2013	Oklahoma State Department of Health	Centers for Disease Control and Prevention
EPI533991	HA	United States	2014-Jan-06	EPI_ISL_163669	A/Hawaii/05/2014	State of Hawaii Department of Health	Centers for Disease Control and Prevention
EPI459765	HA	United States	2013-May-28	EPI_ISL_143245	A/Hawaii/01/2013	State of Hawaii Department of Health	Centers for Disease Control and Prevention
EPI492856	HA	United States	2013-Oct-30	EPI_ISL_151828	A/Arizona/06/2013	Arizona Department of Health Services	Centers for Disease Control and Prevention
EPI418237	HA	United States	2013-Jan-08	EPI_ISL_134857	A/Ohio/02/2013	Ohio Department of Health Laboratories	Centers for Disease Control and Prevention
EPI509448	HA	United States	2014-Jan-06	EPI_ISL_157476	A/California/01/2014	California Department of Health Services	Centers for Disease Control and Prevention
EPI492869	HA	United States	2013-Nov-13	EPI_ISL_151837	A/California/31/2013	California Department of Health Services	Centers for Disease Control and Prevention
EPI457450	HA	United States	2013-Mar-08	EPI_ISL_142863	A/California/20/2013	California Department of Health Services	Centers for Disease Control and Prevention
EPI486379	HA	United States	2013-Oct-07	EPI_ISL_150162	A/Washington/09/2013	Washington State Public Health Laboratory	Centers for Disease Control and Prevention
EPI492794	HA	United States	2013-Nov-18	EPI_ISL_151836	A/Delaware/11/2013	Delaware Public Health Lab	Centers for Disease Control and Prevention
EPI497637	HA	United States	2013-Nov-14	EPI_ISL_152914	A/Minnesota/10/2013	Minnesota Department of Health	Centers for Disease Control and Prevention
EPI644628	HA	United States	2013-Jan-08	EPI_ISL_196067	A/Pennsylvania/06/2013	UPMC-CLB Dept of Microbiology	Centers for Disease Control and Prevention
EPI644604	HA	United States	2013-Jan-31	EPI_ISL_196056	A/Michigan/05/2013	University of Michigan SPH EPID	Centers for Disease Control and Prevention
EPI465837	HA	United States	2013-May-02	EPI_ISL_145253	A/Florida/22/2013	U.S. Air Force School of Aerospace Medicine	Centers for Disease Control and Prevention
EPI439220	HA	United States	2013-Jan-22	EPI_ISL_138657	A/New York/02/2013	U.S. Air Force School of Aerospace Medicine	Centers for Disease Control and Prevention
EPI439217	HA	United States	2013-Jan-18	EPI_ISL_138656	A/Washington/05/2013	U.S. Air Force School of Aerospace Medicine	Centers for Disease Control and Prevention
EPI498201	HA	United States	2013-Dec-04	EPI_ISL_153092	A/Pennsylvania/32/2013		Centers for Disease Control and Prevention
EPI716122	HA	United States	2016-Jan-27	EPI_ISL_213136	A/Kansas/01/2016	Kansas Department of Health and Environment	Centers for Disease Control and Prevention
EPI536856	HA	United States	2014-Apr-22	EPI_ISL_164378	A/Kansas/05/2014	Kansas Department of Health and Environment	Centers for Disease Control and Prevention
EPI515498	HA	United States	2014-Jan-27	EPI_ISL_158948	A/Kansas/02/2014	Kansas Department of Health and Environment	Centers for Disease Control and Prevention
EPI531834	HA	United States	2014-Feb-17	EPI_ISL_162626	A/Tennessee/05/2014	St. Jude Children's Research Hospital	Centers for Disease Control and Prevention
EPI562084	HA	United States	2014-Nov-25	EPI_ISL_171849	A/Utah/28/2014	Utah Department of Health	Centers for Disease Control and Prevention
EPI614643	HA	United States	2015-Apr-16	EPI_ISL_189824	A/New Jersey/47/2015	New Jersey Department of Health & Senior Services	Centers for Disease Control and Prevention
EPI531858	HA	United States	2014-Apr-16	EPI_ISL_162634	A/New Jersey/06/2014	New Jersey Department of Health & Senior Services	Centers for Disease Control and Prevention
EPI726006	HA	United States	2016-Feb-05	EPI_ISL_215040	A/District Of Columbia/02/2016	DC Public Health Lab	Centers for Disease Control and Prevention
EPI517073	HA	United States	2014-Mar-13	EPI_ISL_159682	A/North Carolina/10/2014	North Carolina State Laboratory of Public Health	Centers for Disease Control and Prevention
EPI732085	HA	United States	2016-Feb-03	EPI_ISL_216141	A/New York/16/2016	New York State Department of Health	Centers for Disease Control and Prevention
EPI720846	HA	United States	2016-Feb-01	EPI_ISL_214215	A/New York/15/2016	New York State Department of Health	Centers for Disease Control and Prevention
EPI716922	HA	United States	2016-Jan-19	EPI_ISL_213238	A/New York/09/2016	New York State Department of Health	Centers for Disease Control and Prevention
EPI567760	HA	United States	2014-Dec-18	EPI_ISL_173275	A/New York/41/2014	New York State Department of Health	Centers for Disease Control and Prevention
EPI611168	HA	United States	2015-Mar-11	EPI_ISL_188725	A/New Mexico/17/2015	New Mexico Department of Health	Centers for Disease Control and Prevention
EPI536850	HA	United States	2014-Apr-22	EPI_ISL_164376	A/Maryland/12/2014	Maryland Department of Health and Mental Hygiene	Centers for Disease Control and Prevention
EPI567712	HA	United States	2015-Jan-08	EPI_ISL_173269	A/North Dakota/01/2015	North Dakota Department of Health	Centers for Disease Control and Prevention
EPI531931	HA	United States	2014-Mar-28	EPI_ISL_162655	A/North Dakota/02/2014	North Dakota Department of Health	Centers for Disease Control and Prevention
EPI531826	HA	United States	2014-Mar-09	EPI_ISL_162624	A/Wyoming/03/2014	Wyoming Public Health Laboratory	Centers for Disease Control and Prevention
EPI716564	HA	United States	2016-Jan-25	EPI_ISL_213193	A/South Carolina/04/2016	South Carolina Department of Health	Centers for Disease Control and Prevention
EPI515388	HA	United States	2014-Feb-04	EPI_ISL_158916	A/New Hampshire/07/2014	New Hampshire Public Health Laboratories	Centers for Disease Control and Prevention
EPI700671	HA	United States	2015-Dec-14	EPI_ISL_208472	A/Colorado/30/2015	Colorado Department of Health Lab	Centers for Disease Control and Prevention
EPI685531	HA	United States	2015-Dec-02	EPI_ISL_205493	A/Pennsylvania/49/2015	Pennsylvania Department of Health	Centers for Disease Control and Prevention
EPI517030	HA	United States	2014-Jan-26	EPI_ISL_159670	A/Pennsylvania/16/2014	Pennsylvania Department of Health	Centers for Disease Control and Prevention
EPI517015	HA	United States	2014-Jan-31	EPI_ISL_159668	A/Pennsylvania/20/2014	Pennsylvania Department of Health	Centers for Disease Control and Prevention
EPI516738	HA	United States	2014-Jan-29	EPI_ISL_159532	A/Pennsylvania/21/2014	Pennsylvania Department of Health	Centers for Disease Control and Prevention
EPI516728	HA	United States	2014-Feb-11	EPI_ISL_159530	A/Pennsylvania/17/2014	Pennsylvania Department of Health	Centers for Disease Control and Prevention
EPI516289	HA	United States	2014-Feb-01	EPI_ISL_159345	A/Pennsylvania/18/2014	Pennsylvania Department of Health	Centers for Disease Control and Prevention
EPI510150	HA	United States	2014-Feb-15	EPI_ISL_157860	A/Pennsylvania/05/2014	Pennsylvania Department of Health	Centers for Disease Control and Prevention
EPI510137	HA	United States	2014-Jan-28	EPI_ISL_157858	A/Pennsylvania/04/2014	Pennsylvania Department of Health	Centers for Disease Control and Prevention
EPI513266	HA	United States	2014-Feb-04	EPI_ISL_158718	A/Oregon/02/2014	Oregon Public Health Laboratory	Centers for Disease Control and Prevention
EPI717210	HA	United States	2016-Feb-04	EPI_ISL_213274	A/Indiana/21/2016	Indiana State Department of Health Laboratories	Centers for Disease Control and Prevention
EPI716336	HA	United States	2016-Jan-06	EPI_ISL_213164	A/Indiana/01/2016	Indiana State Department of Health Laboratories	Centers for Disease Control and Prevention
EPI587861	HA	United States	2015-Jan-28	EPI_ISL_178496	A/Indiana/08/2015	Indiana State Department of Health Laboratories	Centers for Disease Control and Prevention
EPI513263	HA	United States	2014-Feb-04	EPI_ISL_158717	A/Indiana/03/2014	Indiana State Department of Health Laboratories	Centers for Disease Control and Prevention
EPI567704	HA	United States	2014-Dec-02	EPI_ISL_173268	A/Iowa/25/2014	Iowa State Hygienic Laboratory	Centers for Disease Control and Prevention
EPI567672	HA	United States	2014-Dec-09	EPI_ISL_173264	A/Iowa/27/2014	Iowa State Hygienic Laboratory	Centers for Disease Control and Prevention
EPI517046	HA	United States	2014-Mar-04	EPI_ISL_159675	A/Iowa/05/2014	Iowa State Hygienic Laboratory	Centers for Disease Control and Prevention
EPI680374	HA	United States	2015-Oct-28	EPI_ISL_203601	A/Florida/88/2015	Florida Department of Health-Jacksonville	Centers for Disease Control and Prevention
EPI552445	HA	United States	2014-Oct-28	EPI_ISL_169144	A/Florida/62/2014	Florida Department of Health-Jacksonville	Centers for Disease Control and Prevention
EPI720806	HA	United States	2016-Jan-23	EPI_ISL_214210	A/Massachusetts/03/2016	Massachusetts Department of Public Health	Centers for Disease Control and Prevention
EPI700788	HA	United States	2016-Jan-11	EPI_ISL_208486	A/Massachusetts/01/2016	Massachusetts Department of Public Health	Centers for Disease Control and Prevention
EPI531840	HA	United States	2014-Mar-23	EPI_ISL_162628	A/Massachusetts/07/2014	Massachusetts Department of Public Health	Centers for Disease Control and Prevention
EPI515355	HA	United States	2014-Feb-10	EPI_ISL_158902	A/Massachusetts/03/2014	Massachusetts Department of Public Health	Centers for Disease Control and Prevention
EPI732765	HA	United States	2016-Feb-03	EPI_ISL_216228	A/Missouri/03/2016	Missouri Department. of Health & Senior Services	Centers for Disease Control and Prevention
EPI716795	HA	United States	2016-Jan-19	EPI_ISL_213222	A/Missouri/01/2016	Missouri Department. of Health & Senior Services	Centers for Disease Control and Prevention
EPI716352	HA	United States	2016-Jan-09	EPI_ISL_213166	A/Arkansas/01/2016	Arkansas Department of Health	Centers for Disease Control and Prevention
EPI717226	HA	United States	2016-Feb-01	EPI_ISL_213276	A/Wisconsin/23/2016	Wisconsin State Laboratory of Hygiene	Centers for Disease Control and Prevention
EPI552438	HA	United States	2014-Oct-28	EPI_ISL_169140	A/Wisconsin/51/2014	Wisconsin State Laboratory of Hygiene	Centers for Disease Control and Prevention
EPI547611	HA	United States	2014-Oct-06	EPI_ISL_167874	A/Wisconsin/28/2014	Wisconsin State Laboratory of Hygiene	Centers for Disease Control and Prevention
EPI531914	HA	United States	2014-Apr-09	EPI_ISL_162650	A/Wisconsin/08/2014	Wisconsin State Laboratory of Hygiene	Centers for Disease Control and Prevention
EPI509440	HA	United States	2014-Feb-03	EPI_ISL_157475	A/Wisconsin/04/2014	Wisconsin State Laboratory of Hygiene	Centers for Disease Control and Prevention
EPI626100	HA	United States	2015-Apr-14	EPI_ISL_192131	A/Louisiana/04/2015	Louisiana Department of Health and Hospitals	Centers for Disease Control and Prevention
EPI626052	HA	United States	2015-Apr-14	EPI_ISL_192125	A/Louisiana/03/2015	Louisiana Department of Health and Hospitals	Centers for Disease Control and Prevention
EPI716636	HA	United States	2016-Jan-11	EPI_ISL_213202	A/Alabama/01/2016	ADPH Bureau of Clinical Laboratories	Centers for Disease Control and Prevention
EPI698033	HA	United States	2015-Dec-11	EPI_ISL_207952	A/Tennessee/23/2015	Tennessee Department of Health Laboratory-Nashville	Centers for Disease Control and Prevention
EPI698025	HA	United States	2015-Dec-14	EPI_ISL_207951	A/Tennessee/22/2015	Tennessee Department of Health Laboratory-Nashville	Centers for Disease Control and Prevention
EPI720639	HA	United States	2016-Feb-02	EPI_ISL_214189	A/New York/12/2016	New York City Department of Health	Centers for Disease Control and Prevention
EPI626291	HA	United States	2014-Apr-12	EPI_ISL_192155	A/Hawaii/12/2014	State of Hawaii Department of Health	Centers for Disease Control and Prevention
EPI626228	HA	United States	2015-May-03	EPI_ISL_192147	A/Hawaii/41/2015	State of Hawaii Department of Health	Centers for Disease Control and Prevention
EPI626036	HA	United States	2015-Apr-22	EPI_ISL_192123	A/Hawaii/40/2015	State of Hawaii Department of Health	Centers for Disease Control and Prevention
EPI611089	HA	United States	2015-Feb-25	EPI_ISL_188715	A/Hawaii/25/2015	State of Hawaii Department of Health	Centers for Disease Control and Prevention
EPI611081	HA	United States	2015-Apr-02	EPI_ISL_188714	A/Hawaii/18/2015	State of Hawaii Department of Health	Centers for Disease Control and Prevention
EPI611073	HA	United States	2015-Feb-24	EPI_ISL_188713	A/Hawaii/17/2015	State of Hawaii Department of Health	Centers for Disease Control and Prevention
EPI531849	HA	United States	2014-May-03	EPI_ISL_162631	A/Hawaii/07/2014	State of Hawaii Department of Health	Centers for Disease Control and Prevention
EPI531831	HA	United States	2014-Feb-03	EPI_ISL_160766	A/Hawaii/01/2014	State of Hawaii Department of Health	Centers for Disease Control and Prevention
EPI725667	HA	United States	2016-Feb-08	EPI_ISL_214983	A/Arizona/31/2016	Arizona Department of Health Services	Centers for Disease Control and Prevention
EPI720902	HA	United States	2016-Jan-25	EPI_ISL_214222	A/Arizona/20/2016	Arizona Department of Health Services	Centers for Disease Control and Prevention
EPI517076	HA	United States	2014-Mar-09	EPI_ISL_159683	A/South Dakota/02/2014	South Dakota Public Health Lab	Centers for Disease Control and Prevention
EPI716612	HA	United States	2016-Feb-02	EPI_ISL_213199	A/Rhode Island/07/2016	Rhode Island Department of Health	Centers for Disease Control and Prevention
EPI716604	HA	United States	2016-Feb-02	EPI_ISL_213198	A/Rhode Island/06/2016	Rhode Island Department of Health	Centers for Disease Control and Prevention
EPI716596	HA	United States	2016-Feb-01	EPI_ISL_213197	A/Rhode Island/05/2016	Rhode Island Department of Health	Centers for Disease Control and Prevention
EPI716580	HA	United States	2016-Feb-01	EPI_ISL_213195	A/Rhode Island/03/2016	Rhode Island Department of Health	Centers for Disease Control and Prevention
EPI587790	HA	United States	2015-Feb-25	EPI_ISL_178487	A/Ohio/08/2015	Ohio Department of Health Laboratories	Centers for Disease Control and Prevention
EPI732476	HA	United States	2016-Feb-01	EPI_ISL_216192	A/California/56/2016	California Department of Health Services	Centers for Disease Control and Prevention
EPI732460	HA	United States	2016-Feb-03	EPI_ISL_216190	A/California/53/2016	California Department of Health Services	Centers for Disease Control and Prevention
EPI732452	HA	United States	2016-Feb-02	EPI_ISL_216189	A/California/52/2016	California Department of Health Services	Centers for Disease Control and Prevention
EPI732444	HA	United States	2016-Feb-02	EPI_ISL_216188	A/California/51/2016	California Department of Health Services	Centers for Disease Control and Prevention
EPI720910	HA	United States	2016-Jan-18	EPI_ISL_214223	A/California/29/2016	California Department of Health Services	Centers for Disease Control and Prevention
EPI717154	HA	United States	2016-Jan-22	EPI_ISL_213267	A/California/22/2016	California Department of Health Services	Centers for Disease Control and Prevention
EPI700647	HA	United States	2015-Dec-26	EPI_ISL_208469	A/California/128/2015	California Department of Health Services	Centers for Disease Control and Prevention
EPI611033	HA	United States	2014-Dec-29	EPI_ISL_188708	A/California/56/2014	California Department of Health Services	Centers for Disease Control and Prevention
EPI720758	HA	United States	2016-Jan-24	EPI_ISL_214204	A/Delaware/04/2016	Delaware Public Health Lab	Centers for Disease Control and Prevention
EPI691186	HA	United States	2015-Dec-06	EPI_ISL_206542	A/Delaware/45/2015	Delaware Public Health Lab	Centers for Disease Control and Prevention
EPI611049	HA	United States	2015-Apr-13	EPI_ISL_188710	A/Delaware/39/2015	Delaware Public Health Lab	Centers for Disease Control and Prevention
EPI515378	HA	United States	2014-Feb-05	EPI_ISL_158912	A/West Virginia/04/2014	West Virginia Office of Laboratory Services	Centers for Disease Control and Prevention
EPI531829	HA	United States	2014-Apr-11	EPI_ISL_162625	A/Minnesota/06/2014	Minnesota Department of Health	Centers for Disease Control and Prevention
EPI517091	HA	United States	2014-Mar-16	EPI_ISL_159688	A/Minnesota/03/2014	Minnesota Department of Health	Centers for Disease Control and Prevention
EPI587877	HA	United States	2015-Feb-26	EPI_ISL_178498	A/Montana/08/2015	Montana Laboratory Services Bureau	Centers for Disease Control and Prevention
EPI726309	HA	United States	2016-Feb-03	EPI_ISL_215078	A/Virginia/15/2016	University of Virginia, Medical Labs/Microbiology	Centers for Disease Control and Prevention
EPI772059	HA	United States	2016-Jan-22	EPI_ISL_224145	A/Michigan/12/2016	University of Michigan SPH EPID	Centers for Disease Control and Prevention
EPI732974	HA	United States	2016-Feb-08	EPI_ISL_216255	A/Kansas/06/2016	Kansas Department of Health and Environment	Centers for Disease Control and Prevention
EPI731805	HA	United States	2016-Feb-17	EPI_ISL_216106	A/Kansas/08/2016	Kansas Department of Health and Environment	Centers for Disease Control and Prevention
EPI871425	HA	United States	2016-Nov-21	EPI_ISL_240299	A/North Carolina/61/2016	North Carolina State Laboratory of Public Health	Centers for Disease Control and Prevention
EPI969889	HA	United States	2017-Jan-30	EPI_ISL_257801	A/New York/08/2017	New York State Department of Health	Centers for Disease Control and Prevention
EPI791593	HA	United States	2016-Feb-21	EPI_ISL_227408	A/Alaska/12/2016	New York State Department of Health	Centers for Disease Control and Prevention
EPI772916	HA	United States	2016-Mar-08	EPI_ISL_224285	A/New York/64/2016	New York State Department of Health	Centers for Disease Control and Prevention
EPI768123	HA	United States	2016-Apr-14	EPI_ISL_223276	A/Maine/13/2016	Maine Health and Environmental Testing Laboratory	Centers for Disease Control and Prevention
EPI924648	HA	United States	2017-Jan-26	EPI_ISL_249933	A/Texas/31/2017	Texas Department of State Health Services-Laboratory Services	Centers for Disease Control and Prevention
EPI791761	HA	United States	2016-Mar-21	EPI_ISL_227429	A/Texas/114/2016	Texas Department of State Health Services-Laboratory Services	Centers for Disease Control and Prevention
EPI791753	HA	United States	2016-Mar-21	EPI_ISL_227428	A/Texas/113/2016	Texas Department of State Health Services-Laboratory Services	Centers for Disease Control and Prevention
EPI772307	HA	United States	2016-Feb-29	EPI_ISL_224176	A/Texas/106/2016	Texas Department of State Health Services-Laboratory Services	Centers for Disease Control and Prevention
EPI757848	HA	United States	2016-Mar-28	EPI_ISL_221192	A/Texas/125/2016	Texas Department of State Health Services-Laboratory Services	Centers for Disease Control and Prevention
EPI731845	HA	United States	2016-Feb-22	EPI_ISL_216111	A/Texas/40/2016	Texas Department of State Health Services-Laboratory Services	Centers for Disease Control and Prevention
EPI731837	HA	United States	2016-Feb-22	EPI_ISL_216110	A/Texas/39/2016	Texas Department of State Health Services-Laboratory Services	Centers for Disease Control and Prevention
EPI912673	HA	United States	2017-Jan-16	EPI_ISL_248279	A/Maryland/06/2017	Maryland Department of Health and Mental Hygiene	Centers for Disease Control and Prevention
EPI880112	HA	United States	2016-Dec-05	EPI_ISL_241639	A/Maryland/28/2016	Maryland Department of Health and Mental Hygiene	Centers for Disease Control and Prevention
EPI828404	HA	United States	2016-Mar-22	EPI_ISL_232690	A/Maryland/19/2016	Maryland Department of Health and Mental Hygiene	Centers for Disease Control and Prevention
EPI768147	HA	United States	2016-Mar-10	EPI_ISL_223279	A/Maryland/14/2016	Maryland Department of Health and Mental Hygiene	Centers for Disease Control and Prevention
EPI757864	HA	United States	2016-Feb-24	EPI_ISL_221194	A/Maryland/12/2016	Maryland Department of Health and Mental Hygiene	Centers for Disease Control and Prevention
EPI912385	HA	United States	2017-Jan-07	EPI_ISL_248242	A/Idaho/01/2017	State of Idaho Bureau of Laboratories	Centers for Disease Control and Prevention
EPI757321	HA	United States	2016-Mar-05	EPI_ISL_221126	A/Idaho/15/2016	State of Idaho Bureau of Laboratories	Centers for Disease Control and Prevention
EPI768319	HA	United States	2016-Apr-05	EPI_ISL_223301	A/Vermont/14/2016	Vermont Department of Health Laboratory	Centers for Disease Control and Prevention
EPI792710	HA	United States	2016-Apr-20	EPI_ISL_227550	A/Wyoming/24/2016	Wyoming Public Health Laboratory	Centers for Disease Control and Prevention
EPI758184	HA	United States	2016-Feb-24	EPI_ISL_221234	A/Illinois/14/2016	Illinois Department of Public Health-Chicago	Centers for Disease Control and Prevention
EPI942672	HA	United States	2017-Jan-28	EPI_ISL_252987	A/Texas/37/2017	Dallas County Health and Human Services	Centers for Disease Control and Prevention
EPI772171	HA	United States	2016-Mar-11	EPI_ISL_224159	A/Georgia/30/2016	Georgia Public Health Laboratory	Centers for Disease Control and Prevention
EPI759383	HA	United States	2016-Feb-28	EPI_ISL_221611	A/Georgia/31/2016	Georgia Public Health Laboratory	Centers for Disease Control and Prevention
EPI726078	HA	United States	2016-Feb-09	EPI_ISL_215049	A/Georgia/14/2016	Georgia Public Health Laboratory	Centers for Disease Control and Prevention
EPI771572	HA	United States	2016-Apr-06	EPI_ISL_224084	A/Pennsylvania/66/2016	Pennsylvania Department of Health	Centers for Disease Control and Prevention
EPI768247	HA	United States	2016-Mar-31	EPI_ISL_223292	A/Pennsylvania/61/2016	Pennsylvania Department of Health	Centers for Disease Control and Prevention
EPI757417	HA	United States	2016-Mar-14	EPI_ISL_221138	A/Pennsylvania/30/2016	Pennsylvania Department of Health	Centers for Disease Control and Prevention
EPI726253	HA	United States	2016-Feb-15	EPI_ISL_215071	A/Pennsylvania/13/2016	Pennsylvania Department of Health	Centers for Disease Control and Prevention
EPI768099	HA	United States	2016-Mar-20	EPI_ISL_223273	A/Kentucky/18/2016	Kentucky Division of Laboratory Services	Centers for Disease Control and Prevention
EPI912393	HA	United States	2017-Jan-07	EPI_ISL_248243	A/Connecticut/02/2017	Connecticut Department. of Public Health	Centers for Disease Control and Prevention
EPI772431	HA	United States	2016-Feb-17	EPI_ISL_224192	A/Connecticut/09/2016	Connecticut Department. of Public Health	Centers for Disease Control and Prevention
EPI741726	HA	United States	2016-Feb-24	EPI_ISL_218097	A/Oregon/07/2016	Oregon Public Health Laboratory	Centers for Disease Control and Prevention
EPI924632	HA	United States	2017-Jan-27	EPI_ISL_249931	A/Indiana/10/2017	Indiana State Department of Health Laboratories	Centers for Disease Control and Prevention
EPI767829	HA	United States	2016-Apr-14	EPI_ISL_223239	A/Indiana/41/2016	Indiana State Department of Health Laboratories	Centers for Disease Control and Prevention
EPI757984	HA	United States	2016-Mar-22	EPI_ISL_221209	A/Indiana/37/2016	Indiana State Department of Health Laboratories	Centers for Disease Control and Prevention
EPI731877	HA	United States	2016-Feb-23	EPI_ISL_216115	A/Indiana/26/2016	Indiana State Department of Health Laboratories	Centers for Disease Control and Prevention
EPI924608	HA	United States	2017-Jan-18	EPI_ISL_249928	A/Iowa/04/2017	Iowa State Hygienic Laboratory	Centers for Disease Control and Prevention
EPI767845	HA	United States	2016-Mar-23	EPI_ISL_223241	A/Iowa/11/2016	Iowa State Hygienic Laboratory	Centers for Disease Control and Prevention
EPI894251	HA	United States	2016-Dec-29	EPI_ISL_244239	A/Massachusetts/46/2016	Massachusetts Department of Public Health	Centers for Disease Control and Prevention
EPI757960	HA	United States	2016-Mar-23	EPI_ISL_221206	A/Missouri/09/2016	Missouri Department. of Health & Senior Services	Centers for Disease Control and Prevention
EPI772211	HA	United States	2016-Mar-07	EPI_ISL_224164	A/Michigan/56/2016	Michigan Department of Community Health	Centers for Disease Control and Prevention
EPI912524	HA	United States	2017-Jan-19	EPI_ISL_248260	A/Arkansas/06/2017	Arkansas Department of Health	Centers for Disease Control and Prevention
EPI756536	HA	United States	2016-Feb-22	EPI_ISL_221025	A/Arkansas/08/2016	Arkansas Department of Health	Centers for Disease Control and Prevention
EPI886702	HA	United States	2016-Dec-23	EPI_ISL_242683	A/Wisconsin/104/2016	Wisconsin State Laboratory of Hygiene	Centers for Disease Control and Prevention
EPI880184	HA	United States	2016-Dec-16	EPI_ISL_241648	A/Wisconsin/100/2016	Wisconsin State Laboratory of Hygiene	Centers for Disease Control and Prevention
EPI867562	HA	United States	2016-Nov-28	EPI_ISL_239570	A/Wisconsin/94/2016	Wisconsin State Laboratory of Hygiene	Centers for Disease Control and Prevention
EPI943620	HA	United States	2017-Jan-29	EPI_ISL_253214	A/Louisiana/07/2017	Louisiana Department of Health and Hospitals	Centers for Disease Control and Prevention
EPI771987	HA	United States	2016-Apr-01	EPI_ISL_224136	A/Louisiana/20/2016	Louisiana Department of Health and Hospitals	Centers for Disease Control and Prevention
EPI758480	HA	United States	2016-Mar-23	EPI_ISL_221271	A/Louisiana/14/2016	Louisiana Department of Health and Hospitals	Centers for Disease Control and Prevention
EPI725579	HA	United States	2016-Feb-10	EPI_ISL_214972	A/Louisiana/02/2016	Louisiana Department of Health and Hospitals	Centers for Disease Control and Prevention
EPI758400	HA	United States	2016-Apr-05	EPI_ISL_221261	A/Alabama/10/2016	ADPH Bureau of Clinical Laboratories	Centers for Disease Control and Prevention
EPI732005	HA	United States	2016-Mar-10	EPI_ISL_216131	A/Alabama/07/2016	ADPH Bureau of Clinical Laboratories	Centers for Disease Control and Prevention
EPI871361	HA	United States	2016-Nov-10	EPI_ISL_240291	A/Tennessee/31/2016	Tennessee Department of Health Laboratory-Nashville	Centers for Disease Control and Prevention
EPI771676	HA	United States	2016-Apr-12	EPI_ISL_224097	A/Oklahoma/11/2016	Oklahoma State Department of Health	Centers for Disease Control and Prevention
EPI874674	HA	United States	2016-Dec-14	EPI_ISL_240871	A/Nebraska/28/2016	Nebraska Public Health Lab	Centers for Disease Control and Prevention
EPI964195	HA	United States	2017-Jan-31	EPI_ISL_256907	A/Hawaii/08/2017	State of Hawaii Department of Health	Centers for Disease Control and Prevention
EPI924729	HA	United States	2017-Jan-20	EPI_ISL_249943	A/Arizona/02/2017	Arizona Department of Health Services	Centers for Disease Control and Prevention
EPI924721	HA	United States	2017-Jan-27	EPI_ISL_249942	A/Arizona/03/2017	Arizona Department of Health Services	Centers for Disease Control and Prevention
EPI912464	HA	United States	2017-Jan-01	EPI_ISL_248252	A/South Dakota/01/2017	South Dakota Public Health Lab	Centers for Disease Control and Prevention
EPI865961	HA	United States	2016-Oct-26	EPI_ISL_239244	A/South Dakota/31/2016	South Dakota Public Health Lab	Centers for Disease Control and Prevention
EPI865953	HA	United States	2016-Oct-24	EPI_ISL_239243	A/South Dakota/30/2016	South Dakota Public Health Lab	Centers for Disease Control and Prevention
EPI759713	HA	United States	2016-Apr-13	EPI_ISL_221653	A/South Dakota/18/2016	South Dakota Public Health Lab	Centers for Disease Control and Prevention
EPI757049	HA	United States	2016-Mar-07	EPI_ISL_221092	A/Rhode Island/17/2016	Rhode Island Department of Health	Centers for Disease Control and Prevention
EPI866678	HA	United States	2016-Nov-01	EPI_ISL_239347	A/Nevada/47/2016	Nevada State Health Laboratory	Centers for Disease Control and Prevention
EPI980229	HA	United States	2017-Feb-01	EPI_ISL_259844	A/California/51/2017	California Department of Health Services	Centers for Disease Control and Prevention
EPI969754	HA	United States	2017-Feb-01	EPI_ISL_257784	A/California/39/2017	California Department of Health Services	Centers for Disease Control and Prevention
EPI924697	HA	United States	2017-Jan-29	EPI_ISL_249939	A/California/19/2017	California Department of Health Services	Centers for Disease Control and Prevention
EPI924689	HA	United States	2016-Dec-27	EPI_ISL_249938	A/California/217/2016	California Department of Health Services	Centers for Disease Control and Prevention
EPI912440	HA	United States	2017-Jan-16	EPI_ISL_248249	A/California/10/2017	California Department of Health Services	Centers for Disease Control and Prevention
EPI880096	HA	United States	2016-Nov-28	EPI_ISL_241637	A/California/171/2016	California Department of Health Services	Centers for Disease Control and Prevention
EPI827845	HA	United States	2016-May-10	EPI_ISL_232618	A/California/114/2016	California Department of Health Services	Centers for Disease Control and Prevention
EPI757241	HA	United States	2016-Feb-16	EPI_ISL_221116	A/California/85/2016	California Department of Health Services	Centers for Disease Control and Prevention
EPI912540	HA	United States	2017-Jan-17	EPI_ISL_248262	A/Texas/18/2017	San Antonio Metropolitan Health	Centers for Disease Control and Prevention
EPI762948	HA	United States	2016-Apr-12	EPI_ISL_222237	A/Washington/54/2016	Seattle & King County Public Health Lab	Centers for Disease Control and Prevention
EPI757105	HA	United States	2016-Mar-07	EPI_ISL_221099	A/Washington/39/2016	Seattle & King County Public Health Lab	Centers for Disease Control and Prevention
EPI792724	HA	United States	2016-Apr-02	EPI_ISL_227552	A/Washington/61/2016	Washington State Public Health Laboratory	Centers for Disease Control and Prevention
EPI792764	HA	United States	2016-May-09	EPI_ISL_227557	A/Delaware/25/2016	Delaware Public Health Lab	Centers for Disease Control and Prevention
EPI732781	HA	United States	2016-Feb-23	EPI_ISL_216230	A/West Virginia/01/2016	West Virginia Office of Laboratory Services	Centers for Disease Control and Prevention
EPI917573	HA	United States	2017-Jan-16	EPI_ISL_248948	A/Minnesota/04/2017	Minnesota Department of Health	Centers for Disease Control and Prevention
EPI912337	HA	United States	2017-Jan-03	EPI_ISL_248236	A/Minnesota/01/2017	Minnesota Department of Health	Centers for Disease Control and Prevention
EPI912369	HA	United States	2017-Jan-09	EPI_ISL_248240	A/Montana/02/2017	Montana Laboratory Services Bureau	Centers for Disease Control and Prevention
EPI862987	HA	United States	2016-Oct-17	EPI_ISL_238781	A/Montana/51/2016	Montana Laboratory Services Bureau	Centers for Disease Control and Prevention
EPI859764	HA	United States	2016-Oct-05	EPI_ISL_237806	A/Montana/48/2016	Montana Laboratory Services Bureau	Centers for Disease Control and Prevention
EPI726317	HA	United States	2016-Feb-12	EPI_ISL_215079	A/Virginia/17/2016	University of Virginia, Medical Labs/Microbiology	Centers for Disease Control and Prevention
EPI731853	HA	United States	2016-Feb-13	EPI_ISL_216112	A/Pennsylvania/14/2016	UPMC-CLB Dept of Microbiology	Centers for Disease Control and Prevention
EPI1202961	HA	United States	2017-Jan-16	EPI_ISL_304491	A/Pennsylvania/69/2017	Children's Hospital of Pittsburgh UPMC	Centers for Disease Control and Prevention
EPI1186214	HA	United States	2018-Jan-31	EPI_ISL_300900	A/Kansas/07/2018	Kansas Department of Health and Environment	Centers for Disease Control and Prevention
EPI1181592	HA	United States	2018-Jan-17	EPI_ISL_300026	A/Kansas/03/2018	Kansas Department of Health and Environment	Centers for Disease Control and Prevention
EPI1146920	HA	United States	2017-Dec-27	EPI_ISL_292647	A/Kansas/16/2017	Kansas Department of Health and Environment	Centers for Disease Control and Prevention
EPI989343	HA	United States	2017-Apr-06	EPI_ISL_261837	A/Utah/22/2017	Utah Department of Health	Centers for Disease Control and Prevention
EPI1252084	HA	United States	2018-Feb-04	EPI_ISL_314047	A/New Jersey/10/2018	New Jersey Department of Health & Senior Services	Centers for Disease Control and Prevention
EPI1202046	HA	United States	2018-Feb-19	EPI_ISL_304288	A/New Jersey/15/2018	New Jersey Department of Health & Senior Services	Centers for Disease Control and Prevention
EPI1039731	HA	United States	2017-May-28	EPI_ISL_273781	A/New Jersey/25/2017	New Jersey Department of Health & Senior Services	Centers for Disease Control and Prevention
EPI1254543	HA	United States	2018-Feb-03	EPI_ISL_314518	A/District Of Columbia/22/2018	DC Public Health Lab	Centers for Disease Control and Prevention
EPI1225223	HA	United States	2018-Feb-16	EPI_ISL_309036	A/District Of Columbia/10/2018	DC Public Health Lab	Centers for Disease Control and Prevention
EPI1225215	HA	United States	2018-Feb-03	EPI_ISL_309035	A/District Of Columbia/09/2018	DC Public Health Lab	Centers for Disease Control and Prevention
EPI1254992	HA	United States	2018-Jan-16	EPI_ISL_314598	A/Kansas/12/2018	New York State Department of Health	Centers for Disease Control and Prevention
EPI1250795	HA	United States	2017-Dec-14	EPI_ISL_313770	A/Iowa/78/2017	New York State Department of Health	Centers for Disease Control and Prevention
EPI1250669	HA	United States	2017-Dec-12	EPI_ISL_313756	A/Texas/403/2017	New York State Department of Health	Centers for Disease Control and Prevention
EPI1250026	HA	United States	2018-Feb-10	EPI_ISL_313670	A/Virginia/35/2018	New York State Department of Health	Centers for Disease Control and Prevention
EPI1249987	HA	United States	2018-Jan-23	EPI_ISL_313665	A/Iowa/30/2018	New York State Department of Health	Centers for Disease Control and Prevention
EPI1207774	HA	United States	2018-Jan-19	EPI_ISL_305300	A/Pennsylvania/54/2018	New York State Department of Health	Centers for Disease Control and Prevention
EPI1207662	HA	United States	2018-Jan-16	EPI_ISL_305286	A/Pennsylvania/52/2018	New York State Department of Health	Centers for Disease Control and Prevention
EPI971774	HA	United States	2017-Feb-08	EPI_ISL_258141	A/New York/09/2017	New York State Department of Health	Centers for Disease Control and Prevention
EPI1195763	HA	United States	2018-Feb-01	EPI_ISL_302888	A/Texas/81/2018	Texas Department of State Health Services-Laboratory Services	Centers for Disease Control and Prevention
EPI1162784	HA	United States	2018-Jan-02	EPI_ISL_295994	A/Texas/03/2018	Texas Department of State Health Services-Laboratory Services	Centers for Disease Control and Prevention
EPI1017768	HA	United States	2017-May-12	EPI_ISL_268458	A/Maryland/38/2017	Maryland Department of Health and Mental Hygiene	Centers for Disease Control and Prevention
EPI1140989	HA	United States	2017-Nov-23	EPI_ISL_291497	A/North Dakota/28/2017	North Dakota Department of Health	Centers for Disease Control and Prevention
EPI964219	HA	United States	2017-Feb-28	EPI_ISL_256910	A/Idaho/13/2017	State of Idaho Bureau of Laboratories	Centers for Disease Control and Prevention
EPI971825	HA	United States	2017-Feb-19	EPI_ISL_258148	A/New Hampshire/11/2017	New Hampshire Public Health Laboratories	Centers for Disease Control and Prevention
EPI1202115	HA	United States	2018-Feb-20	EPI_ISL_304297	A/Pennsylvania/56/2018	Pennsylvania Department of Health	Centers for Disease Control and Prevention
EPI1202107	HA	United States	2018-Feb-15	EPI_ISL_304296	A/Pennsylvania/55/2018	Pennsylvania Department of Health	Centers for Disease Control and Prevention
EPI1195893	HA	United States	2018-Jan-30	EPI_ISL_302909	A/Pennsylvania/48/2018	Pennsylvania Department of Health	Centers for Disease Control and Prevention
EPI1164375	HA	United States	2018-Jan-16	EPI_ISL_296223	A/Pennsylvania/42/2018	Pennsylvania Department of Health	Centers for Disease Control and Prevention
EPI1162841	HA	United States	2018-Jan-19	EPI_ISL_296003	A/Pennsylvania/43/2018	Pennsylvania Department of Health	Centers for Disease Control and Prevention
EPI971805	HA	United States	2017-Mar-14	EPI_ISL_258145	A/Pennsylvania/28/2017	Pennsylvania Department of Health	Centers for Disease Control and Prevention
EPI980166	HA	United States	2017-Mar-24	EPI_ISL_259836	A/Connecticut/16/2017	Connecticut Department. of Public Health	Centers for Disease Control and Prevention
EPI980158	HA	United States	2017-Mar-20	EPI_ISL_259835	A/Connecticut/14/2017	Connecticut Department. of Public Health	Centers for Disease Control and Prevention
EPI1195709	HA	United States	2018-Feb-08	EPI_ISL_302880	A/Indiana/10/2018	Indiana State Department of Health Laboratories	Centers for Disease Control and Prevention
EPI971766	HA	United States	2017-Mar-08	EPI_ISL_258140	A/Indiana/19/2017	Indiana State Department of Health Laboratories	Centers for Disease Control and Prevention
EPI1195661	HA	United States	2018-Feb-12	EPI_ISL_302874	A/Iowa/11/2018	Iowa State Hygienic Laboratory	Centers for Disease Control and Prevention
EPI1195653	HA	United States	2018-Feb-01	EPI_ISL_302873	A/Iowa/08/2018	Iowa State Hygienic Laboratory	Centers for Disease Control and Prevention
EPI1185944	HA	United States	2018-Jan-24	EPI_ISL_300864	A/Iowa/07/2018	Iowa State Hygienic Laboratory	Centers for Disease Control and Prevention
EPI969858	HA	United States	2017-Feb-16	EPI_ISL_257797	A/Massachusetts/06/2017	Massachusetts Department of Public Health	Centers for Disease Control and Prevention
EPI1195758	HA	United States	2018-Feb-06	EPI_ISL_302887	A/Michigan/31/2018	Michigan Department of Community Health	Centers for Disease Control and Prevention
EPI1146967	HA	United States	2017-Nov-25	EPI_ISL_292653	A/Michigan/302/2017	Michigan Department of Community Health	Centers for Disease Control and Prevention
EPI1088419	HA	United States	2017-Oct-21	EPI_ISL_283206	A/Arkansas/28/2017	Arkansas Department of Health	Centers for Disease Control and Prevention
EPI1195685	HA	United States	2018-Feb-08	EPI_ISL_302877	A/Wisconsin/61/2018	Wisconsin State Laboratory of Hygiene	Centers for Disease Control and Prevention
EPI1474146	HA	United States	2018-Jan-29	EPI_ISL_361347	A/Wisconsin/256/2018	Marshfield Clinic Research Foundation	Centers for Disease Control and Prevention
EPI1473797	HA	United States	2018-Jan-26	EPI_ISL_361304	A/Wisconsin/234/2018	Marshfield Clinic Research Foundation	Centers for Disease Control and Prevention
EPI1470527	HA	United States	2018-Jan-09	EPI_ISL_360892	A/Washington/101/2018	Marshfield Clinic Research Foundation	Centers for Disease Control and Prevention
EPI1181608	HA	United States	2018-Jan-10	EPI_ISL_300028	A/Louisiana/03/2018	Louisiana Department of Health and Hospitals	Centers for Disease Control and Prevention
EPI1137137	HA	United States	2017-Dec-13	EPI_ISL_290747	A/Louisiana/65/2017	Louisiana Department of Health and Hospitals	Centers for Disease Control and Prevention
EPI1130347	HA	United States	2017-Nov-08	EPI_ISL_289572	A/Louisiana/62/2017	Louisiana Department of Health and Hospitals	Centers for Disease Control and Prevention
EPI1124410	HA	United States	2017-Nov-14	EPI_ISL_288571	A/Louisiana/64/2017	Louisiana Department of Health and Hospitals	Centers for Disease Control and Prevention
EPI1181731	HA	United States	2018-Jan-13	EPI_ISL_300044	A/Alabama/07/2018	ADPH Bureau of Clinical Laboratories	Centers for Disease Control and Prevention
EPI1137160	HA	United States	2017-Nov-27	EPI_ISL_290750	A/Tennessee/60/2017	Tennessee Department of Health Laboratory-Nashville	Centers for Disease Control and Prevention
EPI961710	HA	United States	2017-Feb-08	EPI_ISL_256349	A/Oklahoma/10/2017	Oklahoma State Department of Health	Centers for Disease Control and Prevention
EPI943628	HA	United States	2017-Feb-08	EPI_ISL_253215	A/Nebraska/05/2017	Nebraska Public Health Lab	Centers for Disease Control and Prevention
EPI1017615	HA	United States	2017-Apr-20	EPI_ISL_268438	A/Hawaii/25/2017	State of Hawaii Department of Health	Centers for Disease Control and Prevention
EPI980174	HA	United States	2017-Mar-02	EPI_ISL_259837	A/Hawaii/13/2017	State of Hawaii Department of Health	Centers for Disease Control and Prevention
EPI1227716	HA	United States	2018-Feb-13	EPI_ISL_309499	A/Arizona/26/2018	Arizona Department of Health Services	Centers for Disease Control and Prevention
EPI964259	HA	United States	2017-Feb-15	EPI_ISL_256915	A/Rhode Island/08/2017	Rhode Island Department of Health	Centers for Disease Control and Prevention
EPI1137224	HA	United States	2017-Dec-12	EPI_ISL_290758	A/California/143/2017	California Department of Health Services	Centers for Disease Control and Prevention
EPI1118227	HA	United States	2017-Nov-10	EPI_ISL_287696	A/California/123/2017	California Department of Health Services	Centers for Disease Control and Prevention
EPI980237	HA	United States	2017-Feb-02	EPI_ISL_259845	A/California/53/2017	California Department of Health Services	Centers for Disease Control and Prevention
EPI969810	HA	United States	2017-Mar-07	EPI_ISL_257791	A/California/47/2017	California Department of Health Services	Centers for Disease Control and Prevention
EPI969802	HA	United States	2017-Feb-24	EPI_ISL_257790	A/California/46/2017	California Department of Health Services	Centers for Disease Control and Prevention
EPI969794	HA	United States	2017-Feb-12	EPI_ISL_257789	A/California/45/2017	California Department of Health Services	Centers for Disease Control and Prevention
EPI969778	HA	United States	2017-Feb-10	EPI_ISL_257787	A/California/43/2017	California Department of Health Services	Centers for Disease Control and Prevention
EPI1197911	HA	United States	2018-Feb-08	EPI_ISL_302925	A/Virginia/09/2018	Virginia Division of Consolidated Laboratories	Centers for Disease Control and Prevention
EPI1181770	HA	United States	2018-Jan-31	EPI_ISL_300049	A/Virginia/07/2018	Virginia Division of Consolidated Laboratories	Centers for Disease Control and Prevention
EPI1130410	HA	United States	2017-Nov-27	EPI_ISL_289580	A/Virginia/36/2017	Virginia Division of Consolidated Laboratories	Centers for Disease Control and Prevention
EPI994305	HA	United States	2017-Mar-29	EPI_ISL_262723	A/Virginia/24/2017	Virginia Division of Consolidated Laboratories	Centers for Disease Control and Prevention
EPI980103	HA	United States	2017-Mar-25	EPI_ISL_259828	A/Virginia/23/2017	Virginia Division of Consolidated Laboratories	Centers for Disease Control and Prevention
EPI970048	HA	United States	2017-Feb-14	EPI_ISL_257821	A/Virginia/13/2017	Virginia Division of Consolidated Laboratories	Centers for Disease Control and Prevention
EPI970041	HA	United States	2017-Feb-11	EPI_ISL_257820	A/Virginia/12/2017	Virginia Division of Consolidated Laboratories	Centers for Disease Control and Prevention
EPI1175606	HA	United States	2018-Jan-09	EPI_ISL_298507	A/Washington/30/2018	Seattle & King County Public Health Lab	Centers for Disease Control and Prevention
EPI1175614	HA	United States	2017-Dec-26	EPI_ISL_298508	A/Washington/343/2017	Washington State Public Health Laboratory	Centers for Disease Control and Prevention
EPI1017628	HA	United States	2017-Apr-21	EPI_ISL_268440	A/Washington/290/2017	Washington State Public Health Laboratory	Centers for Disease Control and Prevention
EPI1195964	HA	United States	2018-Feb-12	EPI_ISL_302919	A/Delaware/13/2018	Delaware Public Health Lab	Centers for Disease Control and Prevention
EPI1181499	HA	United States	2018-Jan-19	EPI_ISL_300014	A/Delaware/05/2018	Delaware Public Health Lab	Centers for Disease Control and Prevention
EPI1181491	HA	United States	2018-Jan-17	EPI_ISL_300013	A/Delaware/02/2018	Delaware Public Health Lab	Centers for Disease Control and Prevention
EPI1099363	HA	United States	2017-Oct-25	EPI_ISL_284840	A/Delaware/36/2017	Delaware Public Health Lab	Centers for Disease Control and Prevention
EPI1017620	HA	United States	2017-May-14	EPI_ISL_268439	A/Delaware/26/2017	Delaware Public Health Lab	Centers for Disease Control and Prevention
EPI964187	HA	United States	2017-Feb-13	EPI_ISL_256906	A/Delaware/14/2017	Delaware Public Health Lab	Centers for Disease Control and Prevention
EPI994289	HA	United States	2017-Apr-05	EPI_ISL_262721	A/Minnesota/25/2017	Minnesota Department of Health	Centers for Disease Control and Prevention
EPI1163264	HA	United States	2018-Jan-11	EPI_ISL_296067	A/Montana/03/2018	Montana Laboratory Services Bureau	Centers for Disease Control and Prevention
EPI961750	HA	United States	2017-Feb-24	EPI_ISL_256354	A/Texas/58/2017	Houston Department of Health and Human Services	Centers for Disease Control and Prevention
EPI943660	HA	United States	2017-Feb-06	EPI_ISL_253219	A/Texas/43/2017	Houston Department of Health and Human Services	Centers for Disease Control and Prevention
EPI1468875	HA	United States	2018-Feb-02	EPI_ISL_360683	A/Michigan/261/2018	University of Michigan SPH EPID	Centers for Disease Control and Prevention
EPI1452484	HA	United States	2018-Jan-12	EPI_ISL_358546	A/Michigan/11/2018	University of Michigan SPH EPID	Centers for Disease Control and Prevention
EPI1477975	HA	United States	2018-Jan-31	EPI_ISL_361831	A/Pennsylvania/356/2018	Children's Hospital of Pittsburgh UPMC	Centers for Disease Control and Prevention
EPI1039865	HA	United States	2017-Feb-09	EPI_ISL_273798	A/Texas/89/2017	Baylor Scott and White Health	Centers for Disease Control and Prevention
EPI1008442	HA	United States	2017-Apr-01	EPI_ISL_266684	A/Texas/103/2017	Baylor Scott and White Health	Centers for Disease Control and Prevention
EPI980064	HA	United States	2017-Mar-16	EPI_ISL_259823	A/Illinois/26/2017	Illinois Department of Public Health-Carbondale	Centers for Disease Control and Prevention
EPI1367928	HA	United States	2019-Jan-24	EPI_ISL_341008	A/New Jersey/05/2019	New Jersey Department of Health & Senior Services	Centers for Disease Control and Prevention
EPI1367554	HA	United States	2019-Jan-23	EPI_ISL_340961	A/New Jersey/04/2019	New Jersey Department of Health & Senior Services	Centers for Disease Control and Prevention
EPI1225560	HA	United States	2018-Mar-26	EPI_ISL_309080	A/New Jersey/24/2018	New Jersey Department of Health & Senior Services	Centers for Disease Control and Prevention
EPI1361496	HA	United States	2019-Jan-02	EPI_ISL_339637	A/District Of Columbia/02/2019	DC Public Health Lab	Centers for Disease Control and Prevention
EPI1397928	HA	United States	2019-Feb-13	EPI_ISL_348213	A/North Carolina/11/2019	North Carolina State Laboratory of Public Health	Centers for Disease Control and Prevention
EPI1382454	HA	United States	2019-Jan-28	EPI_ISL_344738	A/North Carolina/07/2019	North Carolina State Laboratory of Public Health	Centers for Disease Control and Prevention
EPI1361596	HA	United States	2019-Jan-14	EPI_ISL_339652	A/North Carolina/02/2019	North Carolina State Laboratory of Public Health	Centers for Disease Control and Prevention
EPI1427063	HA	United States	2019-Feb-01	EPI_ISL_353340	A/New York/14/2019	New York State Department of Health	Centers for Disease Control and Prevention
EPI1328173	HA	United States	2018-Nov-13	EPI_ISL_332617	A/New York/50/2018	New York State Department of Health	Centers for Disease Control and Prevention
EPI1250038	HA	United States	2018-Feb-20	EPI_ISL_313672	A/Pennsylvania/68/2018	New York State Department of Health	Centers for Disease Control and Prevention
EPI1238908	HA	United States	2018-Apr-10	EPI_ISL_311524	A/New York/35/2018	New York State Department of Health	Centers for Disease Control and Prevention
EPI1210785	HA	United States	2018-Feb-26	EPI_ISL_305913	A/New York/22/2018	New York State Department of Health	Centers for Disease Control and Prevention
EPI1344944	HA	United States	2018-Dec-05	EPI_ISL_335890	A/Maryland/60/2018	Maryland Department of Health and Mental Hygiene	Centers for Disease Control and Prevention
EPI1334922	HA	United States	2018-Nov-27	EPI_ISL_333824	A/Maryland/57/2018	Maryland Department of Health and Mental Hygiene	Centers for Disease Control and Prevention
EPI1367570	HA	United States	2019-Jan-27	EPI_ISL_340963	A/North Dakota/08/2019	North Dakota Department of Health	Centers for Disease Control and Prevention
EPI1225410	HA	United States	2018-Mar-18	EPI_ISL_309060	A/Idaho/11/2018	State of Idaho Bureau of Laboratories	Centers for Disease Control and Prevention
EPI1211348	HA	United States	2018-Mar-01	EPI_ISL_306077	A/Vermont/11/2018	Vermont Department of Health Laboratory	Centers for Disease Control and Prevention
EPI1427102	HA	United States	2019-Feb-25	EPI_ISL_353345	A/New Hampshire/16/2019	New Hampshire Public Health Laboratories	Centers for Disease Control and Prevention
EPI1427094	HA	United States	2019-Feb-20	EPI_ISL_353344	A/New Hampshire/14/2019	New Hampshire Public Health Laboratories	Centers for Disease Control and Prevention
EPI1207005	HA	United States	2018-Feb-25	EPI_ISL_305203	A/Texas/88/2018	Dallas County Health and Human Services	Centers for Disease Control and Prevention
EPI1363187	HA	United States	2019-Jan-11	EPI_ISL_339856	A/Georgia/03/2019	Georgia Public Health Laboratory	Centers for Disease Control and Prevention
EPI1361463	HA	United States	2018-Dec-20	EPI_ISL_339632	A/Georgia/30/2018	Georgia Public Health Laboratory	Centers for Disease Control and Prevention
EPI1238806	HA	United States	2018-Mar-11	EPI_ISL_311511	A/Colorado/19/2018	Colorado Department of Health Lab	Centers for Disease Control and Prevention
EPI1382485	HA	United States	2019-Feb-04	EPI_ISL_344742	A/Pennsylvania/526/2019	Pennsylvania Department of Health	Centers for Disease Control and Prevention
EPI1254440	HA	United States	2018-Apr-18	EPI_ISL_314505	A/Pennsylvania/83/2018	Pennsylvania Department of Health	Centers for Disease Control and Prevention
EPI1246244	HA	United States	2018-Apr-09	EPI_ISL_312981	A/Pennsylvania/77/2018	Pennsylvania Department of Health	Centers for Disease Control and Prevention
EPI1246236	HA	United States	2018-Apr-09	EPI_ISL_312980	A/Pennsylvania/76/2018	Pennsylvania Department of Health	Centers for Disease Control and Prevention
EPI1246228	HA	United States	2018-Apr-09	EPI_ISL_312979	A/Pennsylvania/75/2018	Pennsylvania Department of Health	Centers for Disease Control and Prevention
EPI1214243	HA	United States	2018-Mar-09	EPI_ISL_306775	A/Alaska/17/2018	Alaska State Virology Lab	Centers for Disease Control and Prevention
EPI1427156	HA	United States	2019-Feb-10	EPI_ISL_353352	A/Kentucky/11/2019	Kentucky Division of Laboratory Services	Centers for Disease Control and Prevention
EPI1385461	HA	United States	2019-Jan-16	EPI_ISL_345992	A/Kentucky/04/2019	Kentucky Division of Laboratory Services	Centers for Disease Control and Prevention
EPI1361363	HA	United States	2019-Jan-02	EPI_ISL_339615	A/Kentucky/01/2019	Kentucky Division of Laboratory Services	Centers for Disease Control and Prevention
EPI1334804	HA	United States	2018-Nov-28	EPI_ISL_333809	A/Oregon/25/2018	Oregon Public Health Laboratory	Centers for Disease Control and Prevention
EPI1246117	HA	United States	2018-Apr-18	EPI_ISL_312965	A/Oregon/23/2018	Oregon Public Health Laboratory	Centers for Disease Control and Prevention
EPI1396986	HA	United States	2019-Feb-19	EPI_ISL_348105	A/Indiana/13/2019	Indiana State Department of Health Laboratories	Centers for Disease Control and Prevention
EPI1382953	HA	United States	2019-Feb-06	EPI_ISL_344802	A/Indiana/10/2019	Indiana State Department of Health Laboratories	Centers for Disease Control and Prevention
EPI1367530	HA	United States	2019-Jan-23	EPI_ISL_340958	A/Indiana/06/2019	Indiana State Department of Health Laboratories	Centers for Disease Control and Prevention
EPI1367482	HA	United States	2019-Jan-16	EPI_ISL_340952	A/Indiana/04/2019	Indiana State Department of Health Laboratories	Centers for Disease Control and Prevention
EPI1327943	HA	United States	2018-Nov-16	EPI_ISL_332588	A/Indiana/33/2018	Indiana State Department of Health Laboratories	Centers for Disease Control and Prevention
EPI1361277	HA	United States	2019-Jan-16	EPI_ISL_339604	A/Iowa/04/2019	Iowa State Hygienic Laboratory	Centers for Disease Control and Prevention
EPI1238846	HA	United States	2018-Apr-12	EPI_ISL_311516	A/Iowa/51/2018	Iowa State Hygienic Laboratory	Centers for Disease Control and Prevention
EPI1363553	HA	United States	2019-Jan-09	EPI_ISL_339893	A/Florida/02/2019	Florida Department of Health-Jacksonville	Centers for Disease Control and Prevention
EPI1363212	HA	United States	2019-Jan-10	EPI_ISL_339622	A/Massachusetts/02/2019	Massachusetts Department of Public Health	Centers for Disease Control and Prevention
EPI1349409	HA	United States	2018-Dec-26	EPI_ISL_336618	A/Massachusetts/36/2018	Massachusetts Department of Public Health	Centers for Disease Control and Prevention
EPI1396938	HA	United States	2019-Feb-19	EPI_ISL_348099	A/Missouri/11/2019	Missouri Department. of Health & Senior Services	Centers for Disease Control and Prevention
EPI1383052	HA	United States	2019-Feb-04	EPI_ISL_344815	A/Missouri/08/2019	Missouri Department. of Health & Senior Services	Centers for Disease Control and Prevention
EPI1361325	HA	United States	2019-Jan-15	EPI_ISL_339610	A/Missouri/02/2019	Missouri Department. of Health & Senior Services	Centers for Disease Control and Prevention
EPI1227849	HA	United States	2018-Apr-08	EPI_ISL_309516	A/Michigan/75/2018	Michigan Department of Community Health	Centers for Disease Control and Prevention
EPI1397010	HA	United States	2019-Feb-19	EPI_ISL_348108	A/Wisconsin/63/2019	Wisconsin State Laboratory of Hygiene	Centers for Disease Control and Prevention
EPI1211491	HA	United States	2018-Mar-06	EPI_ISL_306095	A/Wisconsin/75/2018	Wisconsin State Laboratory of Hygiene	Centers for Disease Control and Prevention
EPI1558873	HA	United States	2019-Feb-25	EPI_ISL_380320	A/Washington/268/2019	Marshfield Clinic Research Foundation	Centers for Disease Control and Prevention
EPI1470856	HA	United States	2018-Mar-20	EPI_ISL_360932	A/Washington/169/2018	Marshfield Clinic Research Foundation	Centers for Disease Control and Prevention
EPI1460576	HA	United States	2019-Jan-30	EPI_ISL_359573	A/Washington/136/2019	Marshfield Clinic Research Foundation	Centers for Disease Control and Prevention
EPI1457897	HA	United States	2019-Jan-29	EPI_ISL_359236	A/Washington/103/2019	Marshfield Clinic Research Foundation	Centers for Disease Control and Prevention
EPI1457417	HA	United States	2019-Jan-28	EPI_ISL_359176	A/Washington/93/2019	Marshfield Clinic Research Foundation	Centers for Disease Control and Prevention
EPI1455730	HA	United States	2019-Jan-22	EPI_ISL_358963	A/Washington/65/2019	Marshfield Clinic Research Foundation	Centers for Disease Control and Prevention
EPI1454578	HA	United States	2019-Jan-17	EPI_ISL_358817	A/Wisconsin/11/2019	Marshfield Clinic Research Foundation	Centers for Disease Control and Prevention
EPI1367426	HA	United States	2019-Jan-22	EPI_ISL_340945	A/Louisiana/08/2019	Louisiana Department of Health and Hospitals	Centers for Disease Control and Prevention
EPI1367410	HA	United States	2019-Jan-17	EPI_ISL_340943	A/Louisiana/05/2019	Louisiana Department of Health and Hospitals	Centers for Disease Control and Prevention
EPI1357322	HA	United States	2019-Jan-09	EPI_ISL_338671	A/Louisiana/04/2019	Louisiana Department of Health and Hospitals	Centers for Disease Control and Prevention
EPI1396859	HA	United States	2019-Feb-25	EPI_ISL_348089	A/Wisconsin/65/2019	City of Milwaukee Health Department	Centers for Disease Control and Prevention
EPI1372751	HA	United States	2019-Jan-28	EPI_ISL_342277	A/Wisconsin/25/2019	City of Milwaukee Health Department	Centers for Disease Control and Prevention
EPI1372743	HA	United States	2019-Jan-29	EPI_ISL_342276	A/Wisconsin/26/2019	City of Milwaukee Health Department	Centers for Disease Control and Prevention
EPI1349599	HA	United States	2019-Jan-03	EPI_ISL_336643	A/Wisconsin/02/2019	City of Milwaukee Health Department	Centers for Disease Control and Prevention
EPI1334660	HA	United States	2018-Nov-30	EPI_ISL_333791	A/Wisconsin/508/2018	City of Milwaukee Health Department	Centers for Disease Control and Prevention
EPI1207139	HA	United States	2018-Feb-20	EPI_ISL_305220	A/Tennessee/13/2018	Tennessee Department of Health Laboratory-Nashville	Centers for Disease Control and Prevention
EPI1214311	HA	United States	2018-Mar-12	EPI_ISL_306784	A/Oklahoma/18/2018	Oklahoma State Department of Health	Centers for Disease Control and Prevention
EPI1361023	HA	United States	2019-Jan-03	EPI_ISL_339570	A/Hawaii/01/2019	State of Hawaii Department of Health	Centers for Disease Control and Prevention
EPI1396579	HA	United States	2019-Feb-12	EPI_ISL_348049	A/Nevada/15/2019	Nevada State Health Laboratory	Centers for Disease Control and Prevention
EPI1361126	HA	United States	2019-Jan-02	EPI_ISL_339583	A/California/01/2019	California Department of Health Services	Centers for Disease Control and Prevention
EPI1334604	HA	United States	2018-Nov-28	EPI_ISL_333784	A/California/92/2018	California Department of Health Services	Centers for Disease Control and Prevention
EPI1214367	HA	United States	2018-Mar-13	EPI_ISL_306791	A/California/49/2018	California Department of Health Services	Centers for Disease Control and Prevention
EPI1382563	HA	United States	2019-Jan-15	EPI_ISL_344752	A/Virginia/08/2019	Virginia Division of Consolidated Laboratories	Centers for Disease Control and Prevention
EPI1333313	HA	United States	2018-Nov-15	EPI_ISL_333550	A/Virginia/54/2018	Virginia Division of Consolidated Laboratories	Centers for Disease Control and Prevention
EPI1333305	HA	United States	2018-Nov-27	EPI_ISL_333549	A/Virginia/56/2018	Virginia Division of Consolidated Laboratories	Centers for Disease Control and Prevention
EPI1245831	HA	United States	2018-Apr-20	EPI_ISL_312929	A/Virginia/52/2018	Virginia Division of Consolidated Laboratories	Centers for Disease Control and Prevention
EPI1245815	HA	United States	2018-Apr-12	EPI_ISL_312927	A/Virginia/47/2018	Virginia Division of Consolidated Laboratories	Centers for Disease Control and Prevention
EPI1225358	HA	United States	2018-Mar-13	EPI_ISL_309053	A/Virginia/22/2018	Virginia Division of Consolidated Laboratories	Centers for Disease Control and Prevention
EPI1396606	HA	United States	2019-Feb-15	EPI_ISL_348053	A/Washington/35/2019	Seattle & King County Public Health Lab	Centers for Disease Control and Prevention
EPI1396601	HA	United States	2019-Feb-13	EPI_ISL_348052	A/Washington/34/2019	Seattle & King County Public Health Lab	Centers for Disease Control and Prevention
EPI1327919	HA	United States	2018-Nov-06	EPI_ISL_332585	A/Minnesota/56/2018	Minnesota Department of Health	Centers for Disease Control and Prevention
EPI1458368	HA	United States	2019-Feb-23	EPI_ISL_359295	A/Pennsylvania/658/2019	Children's Hospital of Pittsburgh UPMC	Centers for Disease Control and Prevention
EPI1456960	HA	United States	2019-Feb-18	EPI_ISL_359118	A/Pennsylvania/619/2019	Children's Hospital of Pittsburgh UPMC	Centers for Disease Control and Prevention
EPI1454923	HA	United States	2019-Feb-05	EPI_ISL_358861	A/Pennsylvania/530/2019	Children's Hospital of Pittsburgh UPMC	Centers for Disease Control and Prevention
EPI1454038	HA	United States	2019-Jan-09	EPI_ISL_358749	A/Pennsylvania/15/2019	Children's Hospital of Pittsburgh UPMC	Centers for Disease Control and Prevention
EPI1453916	HA	United States	2018-Dec-27	EPI_ISL_358733	A/Pennsylvania/539/2018	Children's Hospital of Pittsburgh UPMC	Centers for Disease Control and Prevention
EPI1453900	HA	United States	2018-Dec-26	EPI_ISL_358731	A/Pennsylvania/537/2018	Children's Hospital of Pittsburgh UPMC	Centers for Disease Control and Prevention
EPI1453176	HA	United States	2019-Jan-17	EPI_ISL_358641	A/Pennsylvania/27/2019	Children's Hospital of Pittsburgh UPMC	Centers for Disease Control and Prevention
EPI1383012	HA	United States	2019-Feb-03	EPI_ISL_344810	A/Illinois/08/2019	Illinois Department of Public Health-Carbondale	Centers for Disease Control and Prevention
EPI1372831	HA	United States	2019-Jan-28	EPI_ISL_342287	A/Illinois/07/2019	Illinois Department of Public Health-Carbondale	Centers for Disease Control and Prevention
EPI1396471	HA	United States	2019-Feb-26	EPI_ISL_348035	A/Wisconsin/66/2019	City of Milwaukee Health Department	Centers for Disease Control and Prevention
EPI1427133	HA	United States	2019-Feb-28	EPI_ISL_353349	A/Rhode Island/13/2019	Rhode Island Department of Health	Centers for Disease Control and Prevention
EPI1427275	HA	United States	2019-Apr-05	EPI_ISL_353367	A/North Dakota/23/2019	North Dakota Department of Health	Centers for Disease Control and Prevention
EPI1427625	HA	United States	2019-Mar-27	EPI_ISL_353411	A/Louisiana/29/2019	Louisiana Department of Health and Hospitals	Centers for Disease Control and Prevention
EPI1433341	HA	United States	2019-Mar-01	EPI_ISL_354266	A/California/115/2019	California Department of Health Services	Centers for Disease Control and Prevention
EPI1433412	HA	United States	2019-Mar-16	EPI_ISL_354275	A/Ohio/14/2019	Ohio Department of Health Laboratories	Centers for Disease Control and Prevention
EPI1433648	HA	United States	2019-Mar-18	EPI_ISL_354305	A/Tennessee/59/2019	Tennessee Department of Health Laboratory-Nashville	Centers for Disease Control and Prevention
EPI1437566	HA	United States	2019-Mar-28	EPI_ISL_355483	A/Wisconsin/391/2019	City of Milwaukee Health Department	Centers for Disease Control and Prevention
EPI1437574	HA	United States	2019-Mar-28	EPI_ISL_355484	A/Wisconsin/392/2019	City of Milwaukee Health Department	Centers for Disease Control and Prevention
EPI1437670	HA	United States	2019-Apr-04	EPI_ISL_355496	A/New Jersey/27/2019	New Jersey Department of Health & Senior Services	Centers for Disease Control and Prevention
EPI1441884	HA	United States	2019-Mar-29	EPI_ISL_356206	A/Kentucky/26/2019	Kentucky Division of Laboratory Services	Centers for Disease Control and Prevention
EPI1462346	HA	United States	2019-Mar-13	EPI_ISL_359797	A/Wisconsin/302/2019	Marshfield Clinic Research Foundation	Centers for Disease Control and Prevention
EPI1462537	HA	United States	2019-Mar-17	EPI_ISL_359821	A/Wisconsin/346/2019	Marshfield Clinic Research Foundation	Centers for Disease Control and Prevention
EPI1479973	HA	United States	2019-Apr-25	EPI_ISL_362277	A/Nevada/28/2019	Nevada State Health Laboratory	Centers for Disease Control and Prevention
EPI1490643	HA	United States	2019-Mar-26	EPI_ISL_364164	A/South Carolina/09/2019	South Carolina Department of Health	Centers for Disease Control and Prevention
EPI1488617	HA	United States	2019-Apr-10	EPI_ISL_364166	A/New York/36/2019	New York State Department of Health	Centers for Disease Control and Prevention
EPI1559746	HA	United States	2019-Apr-01	EPI_ISL_380430	A/Michigan/368/2019	University of Michigan SPH EPID	Centers for Disease Control and Prevention
EPI1562689	HA	United States	2019-Apr-03	EPI_ISL_380800	A/Wisconsin/505/2019	Marshfield Clinic Research Foundation	Centers for Disease Control and Prevention
EPI1562892	HA	United States	2019-Apr-15	EPI_ISL_380826	A/Wisconsin/541/2019	Marshfield Clinic Research Foundation	Centers for Disease Control and Prevention
EPI1563743	HA	United States	2019-Mar-11	EPI_ISL_380934	A/Texas/311/2019	Baylor Scott and White Health	Centers for Disease Control and Prevention
EPI1563941	HA	United States	2019-Apr-05	EPI_ISL_380959	A/Michigan/395/2019	University of Michigan SPH EPID	Centers for Disease Control and Prevention
EPI503371	HA	United States	2013-Nov-14	EPI_ISL_154785	A/Florida/75/2013	Florida Department of Health-Tampa	Centers for Disease Control and Prevention
EPI454451	HA	United States	2013-Mar-13	EPI_ISL_142579	A/Florida/11/2013	Florida Department of Health-Tampa	Centers for Disease Control and Prevention
EPI509499	HA	United States	2014-Jan-05	EPI_ISL_157485	A/Utah/01/2014	Utah Department of Health	Centers for Disease Control and Prevention
EPI378042	HA	United States	2012-May-08	EPI_ISL_122107	A/Utah/16/2012	Utah Department of Health	Centers for Disease Control and Prevention
EPI342461	HA	United States	2011-Jan-18	EPI_ISL_99109	A/Utah/02/2011	Utah Department of Health	Centers for Disease Control and Prevention
EPI508449	HA	United States	2013-Dec-23	EPI_ISL_157044	A/North Carolina/23/2013	North Carolina State Laboratory of Public Health	Centers for Disease Control and Prevention
EPI503383	HA	United States	2013-Dec-10	EPI_ISL_154789	A/North Carolina/19/2013	North Carolina State Laboratory of Public Health	Centers for Disease Control and Prevention
EPI368661	HA	United States	2012-Mar-01	EPI_ISL_117047	A/North Carolina/09/2012	North Carolina State Laboratory of Public Health	Centers for Disease Control and Prevention
EPI342454	HA	United States	2011-Jan-20	EPI_ISL_89910	A/North Carolina/09/2011	North Carolina State Laboratory of Public Health	Centers for Disease Control and Prevention
EPI342451	HA	United States	2011-Mar-01	EPI_ISL_89909	A/North Carolina/08/2011	North Carolina State Laboratory of Public Health	Centers for Disease Control and Prevention
EPI316402	HA	United States	2011-Jan-15	EPI_ISL_89908	A/North Carolina/07/2011	North Carolina State Laboratory of Public Health	Centers for Disease Control and Prevention
EPI316395	HA	United States	2011-Jan-20	EPI_ISL_89907	A/North Carolina/06/2011	North Carolina State Laboratory of Public Health	Centers for Disease Control and Prevention
EPI310075	HA	United States	2010-Dec-23	EPI_ISL_88127	A/North Carolina/22/2010	North Carolina State Laboratory of Public Health	Centers for Disease Control and Prevention
EPI511899	HA	United States	2014-Jan-02	EPI_ISL_157074	A/Louisiana/01/2014	New York State Department of Health	Centers for Disease Control and Prevention
EPI511900	HA	United States	2013-Dec-10	EPI_ISL_157070	A/Louisiana/36/2013	New York State Department of Health	Centers for Disease Control and Prevention
EPI503449	HA	United States	2013-Nov-27	EPI_ISL_154810	A/Mississippi/30/2013	New York State Department of Health	Centers for Disease Control and Prevention
EPI414444	HA	United States	2012-Dec-02	EPI_ISL_133156	A/New York/45/2012	New York State Department of Health	Centers for Disease Control and Prevention
EPI497732	HA	United States	2013-Dec-02	EPI_ISL_152948	A/New Mexico/16/2013	New Mexico Department of Health	Centers for Disease Control and Prevention
EPI457498	HA	United States	2013-Apr-10	EPI_ISL_142875	A/New Mexico/10/2013	New Mexico Department of Health	Centers for Disease Control and Prevention
EPI378045	HA	United States	2012-Apr-09	EPI_ISL_122108	A/New Mexico/12/2012	New Mexico Department of Health	Centers for Disease Control and Prevention
EPI320085	HA	United States	2011-Feb-09	EPI_ISL_90943	A/New Mexico/05/2011	New Mexico Department of Health	Centers for Disease Control and Prevention
EPI492859	HA	United States	2013-Nov-01	EPI_ISL_151853	A/Maine/01/2013	Maine Health and Environmental Testing Laboratory	Centers for Disease Control and Prevention
EPI309954	HA	United States	2011-Feb-17	EPI_ISL_88099	A/Maine/04/2011	Maine Health and Environmental Testing Laboratory	Centers for Disease Control and Prevention
EPI309946	HA	United States	2011-Mar-11	EPI_ISL_88098	A/Maine/03/2011	Maine Health and Environmental Testing Laboratory	Centers for Disease Control and Prevention
EPI509489	HA	United States	2014-Jan-04	EPI_ISL_157144	A/Texas/11/2014	Texas Department of State Health Services-Laboratory Services	Centers for Disease Control and Prevention
EPI486407	HA	United States	2013-Oct-07	EPI_ISL_150171	A/Maryland/08/2013	Maryland Department of Health and Mental Hygiene	Centers for Disease Control and Prevention
EPI309984	HA	United States	2011-Feb-22	EPI_ISL_88103	A/Maryland/06/2011	Maryland Department of Health and Mental Hygiene	Centers for Disease Control and Prevention
EPI487738	HA	United States	2013-Oct-22	EPI_ISL_150615	A/North Dakota/03/2013	North Dakota Department of Health	Centers for Disease Control and Prevention
EPI503899	HA	United States	2014-Jan-03	EPI_ISL_155041	A/Wyoming/01/2014	Wyoming Public Health Laboratory	Centers for Disease Control and Prevention
EPI498289	HA	United States	2013-Nov-10	EPI_ISL_153131	A/Illinois/07/2013	Illinois Department of Public Health-Chicago	Centers for Disease Control and Prevention
EPI440932	HA	United States	2013-Mar-11	EPI_ISL_139112	A/Illinois/02/2013	Illinois Department of Public Health-Chicago	Centers for Disease Control and Prevention
EPI409915	HA	United States	2012-Nov-24	EPI_ISL_133161	A/New Hampshire/20/2012	New Hampshire Public Health Laboratories	Centers for Disease Control and Prevention
EPI503380	HA	United States	2013-Dec-15	EPI_ISL_154788	A/Georgia/22/2013	Georgia Public Health Laboratory	Centers for Disease Control and Prevention
EPI368459	HA	United States	2012-Feb-24	EPI_ISL_117056	A/Georgia/06/2012	Georgia Public Health Laboratory	Centers for Disease Control and Prevention
EPI316352	HA	United States	2011-Mar-05	EPI_ISL_89897	A/Georgia/02/2011	Georgia Public Health Laboratory	Centers for Disease Control and Prevention
EPI375543	HA	United States	2012-Mar-28	EPI_ISL_121235	A/Colorado/14/2012	Colorado Department of Health Lab	Centers for Disease Control and Prevention
EPI439458	HA	United States	2013-Feb-14	EPI_ISL_138724	A/Pennsylvania/04/2013	Pennsylvania Department of Health	Centers for Disease Control and Prevention
EPI417955	HA	United States	2012-Dec-18	EPI_ISL_134761	A/Pennsylvania/31/2012	Pennsylvania Department of Health	Centers for Disease Control and Prevention
EPI320136	HA	United States	2011-Feb-23	EPI_ISL_90952	A/Pennsylvania/08/2011	Pennsylvania Department of Health	Centers for Disease Control and Prevention
EPI509480	HA	United States	2013-Dec-16	EPI_ISL_157481	A/Alaska/32/2013	Alaska State Virology Lab	Centers for Disease Control and Prevention
EPI509473	HA	United States	2013-Dec-30	EPI_ISL_157480	A/Alaska/33/2013	Alaska State Virology Lab	Centers for Disease Control and Prevention
EPI498217	HA	United States	2013-Nov-10	EPI_ISL_153098	A/Connecticut/08/2013	Connecticut Department. of Public Health	Centers for Disease Control and Prevention
EPI498244	HA	United States	2013-Nov-20	EPI_ISL_153108	A/Oregon/09/2013	Oregon Public Health Laboratory	Centers for Disease Control and Prevention
EPI372545	HA	United States	2012-Mar-27	EPI_ISL_120221	A/Oregon/06/2012	Oregon Public Health Laboratory	Centers for Disease Control and Prevention
EPI302134	HA	United States	2010-Dec-21	EPI_ISL_86028	A/Oregon/04/2010	Oregon Public Health Laboratory	Centers for Disease Control and Prevention
EPI409909	HA	United States	2012-Nov-25	EPI_ISL_133159	A/Indiana/167/2012	Indiana State Department of Health Laboratories	Centers for Disease Control and Prevention
EPI507544	HA	United States	2013-Dec-05	EPI_ISL_156768	A/Iowa/20/2013	Iowa State Hygienic Laboratory	Centers for Disease Control and Prevention
EPI462799	HA	United States	2013-May-11	EPI_ISL_144290	A/Iowa/03/2013	Iowa State Hygienic Laboratory	Centers for Disease Control and Prevention
EPI485751	HA	United States	2013-Oct-02	EPI_ISL_150034	A/Mississippi/08/2013	Mississippi Public Health Laboratory	Centers for Disease Control and Prevention
EPI503365	HA	United States	2013-Nov-12	EPI_ISL_154783	A/Florida/76/2013	Florida Department of Health-Jacksonville	Centers for Disease Control and Prevention
EPI418156	HA	United States	2013-Jan-02	EPI_ISL_134835	A/Massachusetts/01/2013	Massachusetts Department of Public Health	Centers for Disease Control and Prevention
EPI418133	HA	United States	2013-Jan-02	EPI_ISL_134829	A/Massachusetts/02/2013	Massachusetts Department of Public Health	Centers for Disease Control and Prevention
EPI310002	HA	United States	2011-Feb-03	EPI_ISL_88107	A/Massachusetts/06/2011	Massachusetts Department of Public Health	Centers for Disease Control and Prevention
EPI310005	HA	United States	2011-Feb-23	EPI_ISL_88108	A/Michigan/02/2011	Michigan Department of Community Health	Centers for Disease Control and Prevention
EPI418153	HA	United States	2013-Jan-02	EPI_ISL_134834	A/Wisconsin/02/2013	Wisconsin State Laboratory of Hygiene	Centers for Disease Control and Prevention
EPI515352	HA	United States	2013-Dec-18	EPI_ISL_158901	A/Louisiana/40/2013	Louisiana Department of Health and Hospitals	Centers for Disease Control and Prevention
EPI503823	HA	United States	2013-Dec-20	EPI_ISL_155018	A/Louisiana/34/2013	Louisiana Department of Health and Hospitals	Centers for Disease Control and Prevention
EPI498211	HA	United States	2013-Nov-18	EPI_ISL_153096	A/Louisiana/23/2013	Louisiana Department of Health and Hospitals	Centers for Disease Control and Prevention
EPI485787	HA	United States	2013-Oct-09	EPI_ISL_150043	A/Louisiana/08/2013	Louisiana Department of Health and Hospitals	Centers for Disease Control and Prevention
EPI439517	HA	United States	2013-Feb-25	EPI_ISL_138730	A/Alabama/04/2013	ADPH Bureau of Clinical Laboratories	Centers for Disease Control and Prevention
EPI457462	HA	United States	2013-Mar-26	EPI_ISL_142868	A/Tennessee/03/2013	Tennessee Department of Health Laboratory-Nashville	Centers for Disease Control and Prevention
EPI368689	HA	United States	2012-Mar-05	EPI_ISL_117354	A/Tennessee/05/2012	Tennessee Department of Health Laboratory-Nashville	Centers for Disease Control and Prevention
EPI320147	HA	United States	2011-Mar-08	EPI_ISL_90956	A/Tennessee/02/2011	Tennessee Department of Health Laboratory-Nashville	Centers for Disease Control and Prevention
EPI498885	HA	United States	2013-Dec-07	EPI_ISL_153372	A/Nebraska/15/2013	Nebraska Public Health Lab	Centers for Disease Control and Prevention
EPI422598	HA	United States	2012-Dec-16	EPI_ISL_135814	A/Hawaii/47/2012	State of Hawaii Department of Health	Centers for Disease Control and Prevention
EPI320017	HA	United States	2011-Mar-01	EPI_ISL_90925	A/Hawaii/01/2011	State of Hawaii Department of Health	Centers for Disease Control and Prevention
EPI443628	HA	United States	2013-Jan-14	EPI_ISL_139901	A/Arizona/01/2013	Arizona Department of Health Services	Centers for Disease Control and Prevention
EPI372532	HA	United States	2012-Mar-02	EPI_ISL_120217	A/Ohio/04/2012	Ohio Department of Health Laboratories	Centers for Disease Control and Prevention
EPI509481	HA	United States	2013-Dec-26	EPI_ISL_157147	A/California/60/2013	California Department of Health Services	Centers for Disease Control and Prevention
EPI459762	HA	United States	2013-May-03	EPI_ISL_143244	A/California/21/2013	California Department of Health Services	Centers for Disease Control and Prevention
EPI457495	HA	United States	2013-Mar-09	EPI_ISL_142862	A/California/19/2013	California Department of Health Services	Centers for Disease Control and Prevention
EPI440943	HA	United States	2013-Jan-12	EPI_ISL_139115	A/California/17/2013	California Department of Health Services	Centers for Disease Control and Prevention
EPI370386	HA	United States	2012-Feb-20	EPI_ISL_118684	A/California/21/2012	California Department of Health Services	Centers for Disease Control and Prevention
EPI348180	HA	United States	2011-Nov-16	EPI_ISL_101249	A/California/32/2011	California Department of Health Services	Centers for Disease Control and Prevention
EPI330986	HA	United States	2011-Mar-13	EPI_ISL_94670	A/California/21/2011	California Department of Health Services	Centers for Disease Control and Prevention
EPI330980	HA	United States	2011-Feb-21	EPI_ISL_94669	A/California/20/2011	California Department of Health Services	Centers for Disease Control and Prevention
EPI309826	HA	United States	2011-Jan-07	EPI_ISL_88065	A/California/14/2011	California Department of Health Services	Centers for Disease Control and Prevention
EPI309818	HA	United States	2011-Jan-27	EPI_ISL_88064	A/California/07/2011	California Department of Health Services	Centers for Disease Control and Prevention
EPI517036	HA	United States	2013-Dec-09	EPI_ISL_159672	A/Virginia/13/2013	Virginia Division of Consolidated Laboratories	Centers for Disease Control and Prevention
EPI310148	HA	United States	2011-Feb-15	EPI_ISL_88149	A/Virginia/01/2011	Virginia Division of Consolidated Laboratories	Centers for Disease Control and Prevention
EPI353429	HA	United States	2012-Jan-17	EPI_ISL_103739	A/Utah/01/2012	Utah Public Health Laboratory	Centers for Disease Control and Prevention
EPI366329	HA	United States	2012-Jan-10	EPI_ISL_115084	A/Texas/07/2012	San Antonio Metropolitan Health	Centers for Disease Control and Prevention
EPI507522	HA	United States	2013-Dec-11	EPI_ISL_156761	A/Washington/42/2013	Washington State Public Health Laboratory	Centers for Disease Control and Prevention
EPI503833	HA	United States	2013-Dec-30	EPI_ISL_155021	A/Minnesota/19/2013	Minnesota Department of Health	Centers for Disease Control and Prevention
EPI440939	HA	United States	2013-Mar-01	EPI_ISL_139114	A/Minnesota/02/2013	Minnesota Department of Health	Centers for Disease Control and Prevention
EPI325545	HA	United States	2011-Apr-19	EPI_ISL_93601	A/Minnesota/11/2011	Minnesota Department of Health	Centers for Disease Control and Prevention
EPI368664	HA	United States	2012-Feb-24	EPI_ISL_117046	A/Washington/19/2012	Spokane Regional Health District	Centers for Disease Control and Prevention
EPI508771	HA	United States	2013-Dec-23	EPI_ISL_157146	A/Pennsylvania/41/2013	UPMC-CLB Dept of Microbiology	Centers for Disease Control and Prevention
EPI503803	HA	United States	2013-Dec-03	EPI_ISL_155014	A/Florida/73/2013	U.S. Air Force School of Aerospace Medicine	Centers for Disease Control and Prevention
EPI375569	HA	United States	2012-Mar-07	EPI_ISL_120300	A/Texas/36/2012		Centers for Disease Control and Prevention
EPI720647	HA	United States	2016-Jan-31	EPI_ISL_214190	A/Kansas/07/2016	Kansas Department of Health and Environment	Centers for Disease Control and Prevention
EPI720822	HA	United States	2016-Jan-29	EPI_ISL_214212	A/Florida/12/2016	Florida Department of Health-Tampa	Centers for Disease Control and Prevention
EPI691221	HA	United States	2015-Dec-19	EPI_ISL_206547	A/Florida/99/2015	Florida Department of Health-Tampa	Centers for Disease Control and Prevention
EPI517082	HA	United States	2014-Feb-14	EPI_ISL_159685	A/Florida/17/2014	Florida Department of Health-Tampa	Centers for Disease Control and Prevention
EPI509415	HA	United States	2014-Jan-08	EPI_ISL_157467	A/Florida/10/2014	Florida Department of Health-Tampa	Centers for Disease Control and Prevention
EPI508461	HA	United States	2014-Jan-15	EPI_ISL_157048	A/Florida/09/2014	Florida Department of Health-Tampa	Centers for Disease Control and Prevention
EPI533997	HA	United States	2014-Feb-07	EPI_ISL_159051	A/Utah/02/2014	Utah Department of Health	Centers for Disease Control and Prevention
EPI725998	HA	United States	2016-Feb-04	EPI_ISL_215039	A/District Of Columbia/01/2016	DC Public Health Lab	Centers for Disease Control and Prevention
EPI516358	HA	United States	2014-Feb-24	EPI_ISL_159365	A/District Of Columbia/01/2014	DC Public Health Lab	Centers for Disease Control and Prevention
EPI516721	HA	United States	2014-Feb-07	EPI_ISL_159529	A/Missouri/02/2014	New York State Department of Health	Centers for Disease Control and Prevention
EPI725187	HA	United States	2016-Jan-11	EPI_ISL_214921	A/New Mexico/01/2016	New Mexico Department of Health	Centers for Disease Control and Prevention
EPI515381	HA	United States	2014-Feb-10	EPI_ISL_158913	A/New Mexico/04/2014	New Mexico Department of Health	Centers for Disease Control and Prevention
EPI717194	HA	United States	2016-Jan-28	EPI_ISL_213272	A/Texas/21/2016	Texas Department of State Health Services-Laboratory Services	Centers for Disease Control and Prevention
EPI507537	HA	United States	2014-Jan-18	EPI_ISL_156765	A/Texas/09/2014	Texas Department of State Health Services-Laboratory Services	Centers for Disease Control and Prevention
EPI504772	HA	United States	2014-Jan-09	EPI_ISL_155665	A/Texas/08/2014	Texas Department of State Health Services-Laboratory Services	Centers for Disease Control and Prevention
EPI726157	HA	United States	2016-Feb-01	EPI_ISL_215059	A/Maryland/04/2016	Maryland Department of Health and Mental Hygiene	Centers for Disease Control and Prevention
EPI531875	HA	United States	2014-Feb-21	EPI_ISL_160767	A/Maryland/08/2014	Maryland Department of Health and Mental Hygiene	Centers for Disease Control and Prevention
EPI510143	HA	United States	2014-Feb-03	EPI_ISL_157859	A/Maryland/04/2014	Maryland Department of Health and Mental Hygiene	Centers for Disease Control and Prevention
EPI716436	HA	United States	2016-Jan-19	EPI_ISL_213177	A/North Dakota/04/2016	North Dakota Department of Health	Centers for Disease Control and Prevention
EPI741507	HA	United States	2016-Jan-05	EPI_ISL_218069	A/Idaho/01/2016	State of Idaho Bureau of Laboratories	Centers for Disease Control and Prevention
EPI725477	HA	United States	2016-Jan-14	EPI_ISL_214959	A/Idaho/02/2016	State of Idaho Bureau of Laboratories	Centers for Disease Control and Prevention
EPI552436	HA	United States	2014-Oct-18	EPI_ISL_169139	A/Illinois/08/2014	Illinois Department of Public Health-Chicago	Centers for Disease Control and Prevention
EPI531933	HA	United States	2014-Mar-02	EPI_ISL_160764	A/Illinois/03/2014	Illinois Department of Public Health-Chicago	Centers for Disease Control and Prevention
EPI716556	HA	United States	2016-Jan-25	EPI_ISL_213192	A/South Carolina/03/2016	South Carolina Department of Health	Centers for Disease Control and Prevention
EPI515401	HA	United States	2014-Jan-31	EPI_ISL_158921	A/New Hampshire/04/2014	New Hampshire Public Health Laboratories	Centers for Disease Control and Prevention
EPI515398	HA	United States	2014-Feb-10	EPI_ISL_158920	A/New Hampshire/06/2014	New Hampshire Public Health Laboratories	Centers for Disease Control and Prevention
EPI733172	HA	United States	2016-Jan-19	EPI_ISL_216280	A/Georgia/07/2016	Georgia Public Health Laboratory	Centers for Disease Control and Prevention
EPI726038	HA	United States	2016-Feb-02	EPI_ISL_215044	A/Georgia/08/2016	Georgia Public Health Laboratory	Centers for Disease Control and Prevention
EPI531823	HA	United States	2014-Feb-20	EPI_ISL_162623	A/Georgia/03/2014	Georgia Public Health Laboratory	Centers for Disease Control and Prevention
EPI700663	HA	United States	2015-Dec-08	EPI_ISL_208471	A/Colorado/26/2015	Colorado Department of Health Lab	Centers for Disease Control and Prevention
EPI534013	HA	United States	2014-Mar-25	EPI_ISL_163674	A/Colorado/07/2014	Colorado Department of Health Lab	Centers for Disease Control and Prevention
EPI503798	HA	United States	2014-Jan-08	EPI_ISL_155012	A/Colorado/03/2014	Colorado Department of Health Lab	Centers for Disease Control and Prevention
EPI709532	HA	United States	2016-Jan-10	EPI_ISL_211721	A/Pennsylvania/09/2016	Pennsylvania Department of Health	Centers for Disease Control and Prevention
EPI531925	HA	United States	2014-Apr-05	EPI_ISL_162653	A/Pennsylvania/29/2014	Pennsylvania Department of Health	Centers for Disease Control and Prevention
EPI691077	HA	United States	2015-Dec-14	EPI_ISL_206528	A/Connecticut/07/2015	Connecticut Department. of Public Health	Centers for Disease Control and Prevention
EPI517043	HA	United States	2014-Jan-19	EPI_ISL_159674	A/Connecticut/05/2014	Connecticut Department. of Public Health	Centers for Disease Control and Prevention
EPI508745	HA	United States	2014-Jan-12	EPI_ISL_157133	A/Connecticut/01/2014	Connecticut Department. of Public Health	Centers for Disease Control and Prevention
EPI531864	HA	United States	2014-Mar-24	EPI_ISL_162636	A/Oregon/04/2014	Oregon Public Health Laboratory	Centers for Disease Control and Prevention
EPI710747	HA	United States	2016-Jan-25	EPI_ISL_211974	A/Indiana/05/2016	Indiana State Department of Health Laboratories	Centers for Disease Control and Prevention
EPI685467	HA	United States	2015-Dec-14	EPI_ISL_205485	A/Indiana/30/2015	Indiana State Department of Health Laboratories	Centers for Disease Control and Prevention
EPI567752	HA	United States	2014-Dec-11	EPI_ISL_173274	A/Iowa/26/2014	Iowa State Hygienic Laboratory	Centers for Disease Control and Prevention
EPI552441	HA	United States	2014-Nov-07	EPI_ISL_169142	A/Florida/63/2014	Florida Department of Health-Jacksonville	Centers for Disease Control and Prevention
EPI672182	HA	United States	2015-Oct-05	EPI_ISL_201610	A/Michigan/57/2015	Michigan Department of Community Health	Centers for Disease Control and Prevention
EPI513260	HA	United States	2014-Feb-13	EPI_ISL_158716	A/Nevada/07/2014	Southern Nevada Public Health Lab	Centers for Disease Control and Prevention
EPI695477	HA	United States	2015-Dec-08	EPI_ISL_207379	A/Wisconsin/90/2015	Wisconsin State Laboratory of Hygiene	Centers for Disease Control and Prevention
EPI587822	HA	United States	2015-Mar-11	EPI_ISL_178491	A/Wisconsin/25/2015	Wisconsin State Laboratory of Hygiene	Centers for Disease Control and Prevention
EPI503374	HA	United States	2014-Jan-07	EPI_ISL_154786	A/Tennessee/01/2014	Tennessee Department of Health Laboratory-Nashville	Centers for Disease Control and Prevention
EPI720538	HA	United States	2015-Dec-30	EPI_ISL_214176	A/New York/72/2015	New York City Department of Health	Centers for Disease Control and Prevention
EPI509475	HA	United States	2014-Jan-14	EPI_ISL_157134	A/Oklahoma/02/2014	Oklahoma State Department of Health	Centers for Disease Control and Prevention
EPI515484	HA	United States	2014-Feb-07	EPI_ISL_158909	A/Nebraska/01/2014	Nebraska Public Health Lab	Centers for Disease Control and Prevention
EPI614620	HA	United States	2015-Apr-13	EPI_ISL_189822	A/Hawaii/30/2015	State of Hawaii Department of Health	Centers for Disease Control and Prevention
EPI587885	HA	United States	2015-Feb-07	EPI_ISL_178499	A/Hawaii/09/2015	State of Hawaii Department of Health	Centers for Disease Control and Prevention
EPI562077	HA	United States	2014-Dec-05	EPI_ISL_171846	A/Hawaii/64/2014	State of Hawaii Department of Health	Centers for Disease Control and Prevention
EPI554641	HA	United States	2014-Oct-02	EPI_ISL_169651	A/Hawaii/57/2014	State of Hawaii Department of Health	Centers for Disease Control and Prevention
EPI772123	HA	United States	2015-Dec-30	EPI_ISL_224153	A/Arizona/60/2015	Arizona Department of Health Services	Centers for Disease Control and Prevention
EPI741586	HA	United States	2016-Jan-18	EPI_ISL_218079	A/Arizona/16/2016	Arizona Department of Health Services	Centers for Disease Control and Prevention
EPI720854	HA	United States	2016-Jan-18	EPI_ISL_214216	A/Arizona/12/2016	Arizona Department of Health Services	Centers for Disease Control and Prevention
EPI732109	HA	United States	2016-Jan-27	EPI_ISL_216144	A/Nevada/11/2016	Nevada State Health Laboratory	Centers for Disease Control and Prevention
EPI611041	HA	United States	2014-Oct-08	EPI_ISL_188709	A/California/92/2014	California Department of Health Services	Centers for Disease Control and Prevention
EPI611017	HA	United States	2015-Jan-09	EPI_ISL_188706	A/California/35/2015	California Department of Health Services	Centers for Disease Control and Prevention
EPI533538	HA	United States	2014-Feb-21	EPI_ISL_163492	A/California/13/2014	California Department of Health Services	Centers for Disease Control and Prevention
EPI513279	HA	United States	2014-Jan-17	EPI_ISL_158722	A/California/08/2014	California Department of Health Services	Centers for Disease Control and Prevention
EPI720615	HA	United States	2016-Feb-02	EPI_ISL_214186	A/Virginia/09/2016	Virginia Division of Consolidated Laboratories	Centers for Disease Control and Prevention
EPI706306	HA	United States	2015-Dec-21	EPI_ISL_210321	A/Virginia/298/2015	Virginia Division of Consolidated Laboratories	Centers for Disease Control and Prevention
EPI516309	HA	United States	2014-Mar-04	EPI_ISL_159349	A/Virginia/06/2014	Virginia Division of Consolidated Laboratories	Centers for Disease Control and Prevention
EPI513267	HA	United States	2014-Jan-13	EPI_ISL_157136	A/Virginia/02/2014	Virginia Division of Consolidated Laboratories	Centers for Disease Control and Prevention
EPI509500	HA	United States	2014-Jan-13	EPI_ISL_157135	A/Virginia/01/2014	Virginia Division of Consolidated Laboratories	Centers for Disease Control and Prevention
EPI742506	HA	United States	2016-Jan-04	EPI_ISL_218195	A/Washington/07/2016	Washington State Public Health Laboratory	Centers for Disease Control and Prevention
EPI587814	HA	United States	2015-Feb-12	EPI_ISL_178490	A/Washington/19/2015	Washington State Public Health Laboratory	Centers for Disease Control and Prevention
EPI587758	HA	United States	2015-Mar-01	EPI_ISL_178483	A/Washington/23/2015	Washington State Public Health Laboratory	Centers for Disease Control and Prevention
EPI567696	HA	United States	2014-Nov-25	EPI_ISL_173267	A/Washington/59/2014	Washington State Public Health Laboratory	Centers for Disease Control and Prevention
EPI611057	HA	United States	2015-Apr-13	EPI_ISL_188711	A/Delaware/40/2015	Delaware Public Health Lab	Centers for Disease Control and Prevention
EPI516319	HA	United States	2014-Mar-05	EPI_ISL_159352	A/Delaware/02/2014	Delaware Public Health Lab	Centers for Disease Control and Prevention
EPI725409	HA	United States	2016-Jan-06	EPI_ISL_214950	A/Minnesota/01/2016	Minnesota Department of Health	Centers for Disease Control and Prevention
EPI587854	HA	United States	2015-Feb-12	EPI_ISL_178495	A/Minnesota/04/2015	Minnesota Department of Health	Centers for Disease Control and Prevention
EPI504768	HA	United States	2014-Jan-06	EPI_ISL_155664	A/Washington/04/2014	Spokane Regional Health District	Centers for Disease Control and Prevention
EPI706197	HA	United States	2016-Jan-12	EPI_ISL_210307	A/Montana/06/2016	Montana Laboratory Services Bureau	Centers for Disease Control and Prevention
EPI706165	HA	United States	2016-Jan-05	EPI_ISL_210303	A/Montana/01/2016	Montana Laboratory Services Bureau	Centers for Disease Control and Prevention
EPI691242	HA	United States	2015-Dec-18	EPI_ISL_206550	A/Montana/37/2015	Montana Laboratory Services Bureau	Centers for Disease Control and Prevention
EPI685507	HA	United States	2015-Dec-03	EPI_ISL_205490	A/Montana/35/2015	Montana Laboratory Services Bureau	Centers for Disease Control and Prevention
EPI516335	HA	United States	2014-Mar-01	EPI_ISL_159357	A/Montana/02/2014	Montana Laboratory Services Bureau	Centers for Disease Control and Prevention
EPI516295	HA	United States	2014-Mar-18	EPI_ISL_159347	A/Montana/03/2014	Montana Laboratory Services Bureau	Centers for Disease Control and Prevention
EPI531820	HA	United States	2014-Apr-07	EPI_ISL_162622	A/Virginia/09/2014	University of Virginia, Medical Labs/Microbiology	Centers for Disease Control and Prevention
EPI520470	HA	United States	2014-Feb-10	EPI_ISL_160218	A/Virginia/05/2014	University of Virginia, Medical Labs/Microbiology	Centers for Disease Control and Prevention
EPI626044	HA	United States	2014-Mar-27	EPI_ISL_192124	A/California/55/2014	Los Angeles Quarantine Station, CDC Quarantine Epidemiology and Surveillance Team	Centers for Disease Control and Prevention
EPI726245	HA	United States	2016-Jan-23	EPI_ISL_215070	A/Pennsylvania/02/2016	UPMC-CLB Dept of Microbiology	Centers for Disease Control and Prevention
EPI720974	HA	United States	2016-Jan-31	EPI_ISL_214231	A/Pennsylvania/11/2016	UPMC-CLB Dept of Microbiology	Centers for Disease Control and Prevention
EPI772107	HA	United States	2016-Jan-21	EPI_ISL_224151	A/Michigan/20/2016	University of Michigan SPH EPID	Centers for Disease Control and Prevention
EPI756337	HA	United States	2015-Dec-02	EPI_ISL_220997	A/Nevada/44/2015	U.S. Air Force School of Aerospace Medicine	Centers for Disease Control and Prevention
EPI509409	HA	United States	2014-Feb-16	EPI_ISL_157465	A/North Carolina/04/2014	Mission Hospital Microbiology Lab	Centers for Disease Control and Prevention
EPI758432	HA	United States	2016-Apr-03	EPI_ISL_221265	A/Kansas/23/2016	Kansas Department of Health and Environment	Centers for Disease Control and Prevention
EPI1002949	HA	United States	2017-Feb-07	EPI_ISL_264365	A/New York/25/2017	New York State Department of Health	Centers for Disease Control and Prevention
EPI1002944	HA	United States	2017-Jan-07	EPI_ISL_264364	A/New York/23/2017	New York State Department of Health	Centers for Disease Control and Prevention
EPI959659	HA	United States	2017-Jan-18	EPI_ISL_255950	A/New York/05/2017	New York State Department of Health	Centers for Disease Control and Prevention
EPI959651	HA	United States	2017-Jan-04	EPI_ISL_255949	A/New York/04/2017	New York State Department of Health	Centers for Disease Control and Prevention
EPI762466	HA	United States	2016-Feb-04	EPI_ISL_222174	A/Alaska/13/2016	New York State Department of Health	Centers for Disease Control and Prevention
EPI741623	HA	United States	2016-Feb-07	EPI_ISL_218084	A/New York/17/2016	New York State Department of Health	Centers for Disease Control and Prevention
EPI741830	HA	United States	2016-Mar-06	EPI_ISL_218110	A/Maine/07/2016	Maine Health and Environmental Testing Laboratory	Centers for Disease Control and Prevention
EPI880080	HA	United States	2016-Dec-12	EPI_ISL_241635	A/Texas/194/2016	Texas Department of State Health Services-Laboratory Services	Centers for Disease Control and Prevention
EPI791769	HA	United States	2016-Mar-23	EPI_ISL_227430	A/Texas/115/2016	Texas Department of State Health Services-Laboratory Services	Centers for Disease Control and Prevention
EPI772323	HA	United States	2016-Mar-09	EPI_ISL_224178	A/Texas/108/2016	Texas Department of State Health Services-Laboratory Services	Centers for Disease Control and Prevention
EPI771580	HA	United States	2016-Apr-11	EPI_ISL_224085	A/Texas/127/2016	Texas Department of State Health Services-Laboratory Services	Centers for Disease Control and Prevention
EPI917549	HA	United States	2017-Jan-21	EPI_ISL_248945	A/Idaho/08/2017	State of Idaho Bureau of Laboratories	Centers for Disease Control and Prevention
EPI757992	HA	United States	2016-Mar-17	EPI_ISL_221210	A/Vermont/12/2016	Vermont Department of Health Laboratory	Centers for Disease Control and Prevention
EPI721005	HA	United States	2016-Feb-09	EPI_ISL_214235	A/Vermont/05/2016	Vermont Department of Health Laboratory	Centers for Disease Control and Prevention
EPI859772	HA	United States	2016-Oct-11	EPI_ISL_237807	A/Wyoming/31/2016	Wyoming Public Health Laboratory	Centers for Disease Control and Prevention
EPI912532	HA	United States	2017-Jan-02	EPI_ISL_248261	A/South Carolina/01/2017	South Carolina Department of Health	Centers for Disease Control and Prevention
EPI924577	HA	United States	2017-Jan-31	EPI_ISL_249924	A/New Hampshire/05/2017	New Hampshire Public Health Laboratories	Centers for Disease Control and Prevention
EPI871401	HA	United States	2016-Oct-04	EPI_ISL_240296	A/Georgia/60/2016	Georgia Public Health Laboratory	Centers for Disease Control and Prevention
EPI772179	HA	United States	2016-Mar-10	EPI_ISL_224160	A/Georgia/33/2016	Georgia Public Health Laboratory	Centers for Disease Control and Prevention
EPI756725	HA	United States	2016-Feb-25	EPI_ISL_221050	A/Georgia/28/2016	Georgia Public Health Laboratory	Centers for Disease Control and Prevention
EPI871321	HA	United States	2016-Nov-09	EPI_ISL_240286	A/Pennsylvania/94/2016	Pennsylvania Department of Health	Centers for Disease Control and Prevention
EPI832922	HA	United States	2016-May-03	EPI_ISL_233530	A/Pennsylvania/71/2016	Pennsylvania Department of Health	Centers for Disease Control and Prevention
EPI815556	HA	United States	2016-Feb-16	EPI_ISL_230508	A/Pennsylvania/12/2016	Pennsylvania Department of Health	Centers for Disease Control and Prevention
EPI792924	HA	United States	2016-May-03	EPI_ISL_227577	A/Kentucky/28/2016	Kentucky Division of Laboratory Services	Centers for Disease Control and Prevention
EPI912502	HA	United States	2017-Jan-04	EPI_ISL_248257	A/Connecticut/01/2017	Connecticut Department. of Public Health	Centers for Disease Control and Prevention
EPI828793	HA	United States	2016-Mar-31	EPI_ISL_232741	A/Connecticut/29/2016	Connecticut Department. of Public Health	Centers for Disease Control and Prevention
EPI792868	HA	United States	2016-Mar-25	EPI_ISL_227570	A/Connecticut/24/2016	Connecticut Department. of Public Health	Centers for Disease Control and Prevention
EPI741782	HA	United States	2016-Feb-15	EPI_ISL_218104	A/Connecticut/10/2016	Connecticut Department. of Public Health	Centers for Disease Control and Prevention
EPI757776	HA	United States	2016-Mar-18	EPI_ISL_221183	A/Oregon/11/2016	Oregon Public Health Laboratory	Centers for Disease Control and Prevention
EPI912548	HA	United States	2017-Jan-10	EPI_ISL_248263	A/Indiana/04/2017	Indiana State Department of Health Laboratories	Centers for Disease Control and Prevention
EPI886678	HA	United States	2017-Jan-02	EPI_ISL_242680	A/Indiana/02/2017	Indiana State Department of Health Laboratories	Centers for Disease Control and Prevention
EPI886670	HA	United States	2017-Jan-02	EPI_ISL_242679	A/Indiana/01/2017	Indiana State Department of Health Laboratories	Centers for Disease Control and Prevention
EPI886686	HA	United States	2016-Dec-23	EPI_ISL_242681	A/Iowa/44/2016	Iowa State Hygienic Laboratory	Centers for Disease Control and Prevention
EPI726197	HA	United States	2016-Feb-17	EPI_ISL_215064	A/Mississippi/08/2016	Mississippi Public Health Laboratory	Centers for Disease Control and Prevention
EPI912665	HA	United States	2017-Jan-15	EPI_ISL_248278	A/Florida/04/2017	Florida Department of Health-Jacksonville	Centers for Disease Control and Prevention
EPI854144	HA	United States	2016-Mar-15	EPI_ISL_236831	A/Florida/39/2016	Florida Department of Health-Jacksonville	Centers for Disease Control and Prevention
EPI771940	HA	United States	2016-May-02	EPI_ISL_224130	A/Florida/63/2016	Florida Department of Health-Jacksonville	Centers for Disease Control and Prevention
EPI791784	HA	United States	2016-Feb-26	EPI_ISL_227432	A/Massachusetts/18/2016	Massachusetts Department of Public Health	Centers for Disease Control and Prevention
EPI959643	HA	United States	2017-Feb-16	EPI_ISL_255948	A/Missouri/08/2017	Missouri Department. of Health & Senior Services	Centers for Disease Control and Prevention
EPI757952	HA	United States	2016-Mar-10	EPI_ISL_221205	A/Michigan/63/2016	Michigan Department of Community Health	Centers for Disease Control and Prevention
EPI758376	HA	United States	2016-Mar-14	EPI_ISL_221258	A/Arkansas/10/2016	Arkansas Department of Health	Centers for Disease Control and Prevention
EPI924657	HA	United States	2017-Jan-18	EPI_ISL_249934	A/Wisconsin/18/2017	Wisconsin State Laboratory of Hygiene	Centers for Disease Control and Prevention
EPI886710	HA	United States	2016-Dec-24	EPI_ISL_242684	A/Wisconsin/105/2016	Wisconsin State Laboratory of Hygiene	Centers for Disease Control and Prevention
EPI865969	HA	United States	2016-Oct-26	EPI_ISL_239245	A/Wisconsin/88/2016	Wisconsin State Laboratory of Hygiene	Centers for Disease Control and Prevention
EPI961797	HA	United States	2017-Feb-16	EPI_ISL_256359	A/Louisiana/11/2017	Louisiana Department of Health and Hospitals	Centers for Disease Control and Prevention
EPI912456	HA	United States	2017-Jan-05	EPI_ISL_248251	A/Louisiana/01/2017	Louisiana Department of Health and Hospitals	Centers for Disease Control and Prevention
EPI759475	HA	United States	2016-Mar-22	EPI_ISL_221623	A/Louisiana/16/2016	Louisiana Department of Health and Hospitals	Centers for Disease Control and Prevention
EPI912401	HA	United States	2017-Jan-15	EPI_ISL_248244	A/Tennessee/03/2017	Tennessee Department of Health Laboratory-Nashville	Centers for Disease Control and Prevention
EPI912281	HA	United States	2016-Dec-26	EPI_ISL_248229	A/Tennessee/36/2016	Tennessee Department of Health Laboratory-Nashville	Centers for Disease Control and Prevention
EPI815588	HA	United States	2016-Apr-25	EPI_ISL_230512	A/Tennessee/26/2016	Tennessee Department of Health Laboratory-Nashville	Centers for Disease Control and Prevention
EPI771716	HA	United States	2016-Apr-19	EPI_ISL_224102	A/Tennessee/25/2016	Tennessee Department of Health Laboratory-Nashville	Centers for Disease Control and Prevention
EPI741686	HA	United States	2016-Feb-11	EPI_ISL_218092	A/Tennessee/13/2016	Tennessee Department of Health Laboratory-Nashville	Centers for Disease Control and Prevention
EPI762761	HA	United States	2016-Mar-16	EPI_ISL_222217	A/New York/48/2016	New York City Department of Health	Centers for Disease Control and Prevention
EPI815596	HA	United States	2016-Mar-10	EPI_ISL_230513	A/Hawaii/40/2016	State of Hawaii Department of Health	Centers for Disease Control and Prevention
EPI917493	HA	United States	2016-Dec-28	EPI_ISL_248938	A/Arizona/82/2016	Arizona Department of Health Services	Centers for Disease Control and Prevention
EPI969985	HA	United States	2017-Feb-09	EPI_ISL_257813	A/South Dakota/10/2017	South Dakota Public Health Lab	Centers for Disease Control and Prevention
EPI771916	HA	United States	2016-Apr-23	EPI_ISL_224127	A/Rhode Island/23/2016	Rhode Island Department of Health	Centers for Disease Control and Prevention
EPI741758	HA	United States	2016-Feb-07	EPI_ISL_218101	A/Rhode Island/09/2016	Rhode Island Department of Health	Centers for Disease Control and Prevention
EPI865921	HA	United States	2016-Oct-16	EPI_ISL_239239	A/Nevada/42/2016	Nevada State Health Laboratory	Centers for Disease Control and Prevention
EPI959587	HA	United States	2017-Jan-23	EPI_ISL_255941	A/California/32/2017	California Department of Health Services	Centers for Disease Control and Prevention
EPI959579	HA	United States	2017-Jan-18	EPI_ISL_255940	A/California/31/2017	California Department of Health Services	Centers for Disease Control and Prevention
EPI924705	HA	United States	2017-Jan-26	EPI_ISL_249940	A/California/17/2017	California Department of Health Services	Centers for Disease Control and Prevention
EPI917501	HA	United States	2017-Jan-23	EPI_ISL_248939	A/California/14/2017	California Department of Health Services	Centers for Disease Control and Prevention
EPI912478	HA	United States	2017-Jan-05	EPI_ISL_248254	A/California/04/2017	California Department of Health Services	Centers for Disease Control and Prevention
EPI912345	HA	United States	2017-Jan-04	EPI_ISL_248237	A/California/01/2017	California Department of Health Services	Centers for Disease Control and Prevention
EPI886613	HA	United States	2016-Dec-26	EPI_ISL_242672	A/California/194/2016	California Department of Health Services	Centers for Disease Control and Prevention
EPI880120	HA	United States	2016-Dec-17	EPI_ISL_241640	A/California/174/2016	California Department of Health Services	Centers for Disease Control and Prevention
EPI871377	HA	United States	2016-Nov-03	EPI_ISL_240293	A/California/159/2016	California Department of Health Services	Centers for Disease Control and Prevention
EPI827821	HA	United States	2016-May-19	EPI_ISL_232615	A/California/117/2016	California Department of Health Services	Centers for Disease Control and Prevention
EPI741734	HA	United States	2016-Feb-08	EPI_ISL_218098	A/California/44/2016	California Department of Health Services	Centers for Disease Control and Prevention
EPI741998	HA	United States	2016-Feb-27	EPI_ISL_218131	A/Washington/38/2016	Washington State Public Health Laboratory	Centers for Disease Control and Prevention
EPI757752	HA	United States	2016-Mar-18	EPI_ISL_221180	A/Delaware/18/2016	Delaware Public Health Lab	Centers for Disease Control and Prevention
EPI917581	HA	United States	2017-Jan-23	EPI_ISL_248949	A/Minnesota/06/2017	Minnesota Department of Health	Centers for Disease Control and Prevention
EPI758008	HA	United States	2016-Mar-31	EPI_ISL_221212	A/Minnesota/44/2016	Minnesota Department of Health	Centers for Disease Control and Prevention
EPI725333	HA	United States	2016-Feb-11	EPI_ISL_214940	A/Minnesota/07/2016	Minnesota Department of Health	Centers for Disease Control and Prevention
EPI814955	HA	United States	2016-May-12	EPI_ISL_230431	A/Virginia/58/2016	University of Virginia, Medical Labs/Microbiology	Centers for Disease Control and Prevention
EPI840852	HA	United States	2016-Apr-22	EPI_ISL_235022	A/Pennsylvania/85/2016	UPMC-CLB Dept of Microbiology	Centers for Disease Control and Prevention
EPI840836	HA	United States	2016-Apr-07	EPI_ISL_235020	A/Pennsylvania/80/2016	UPMC-CLB Dept of Microbiology	Centers for Disease Control and Prevention
EPI840820	HA	United States	2016-Apr-02	EPI_ISL_235018	A/Pennsylvania/77/2016	UPMC-CLB Dept of Microbiology	Centers for Disease Control and Prevention
EPI814611	HA	United States	2016-Mar-01	EPI_ISL_230388	A/Pennsylvania/52/2016	UPMC-CLB Dept of Microbiology	Centers for Disease Control and Prevention
EPI768263	HA	United States	2016-Apr-09	EPI_ISL_223294	A/Pennsylvania/67/2016	UPMC-CLB Dept of Microbiology	Centers for Disease Control and Prevention
EPI768255	HA	United States	2016-Mar-31	EPI_ISL_223293	A/Pennsylvania/63/2016	UPMC-CLB Dept of Microbiology	Centers for Disease Control and Prevention
EPI758048	HA	United States	2016-Mar-23	EPI_ISL_221217	A/Pennsylvania/43/2016	UPMC-CLB Dept of Microbiology	Centers for Disease Control and Prevention
EPI958446	HA	United States	2017-Jan-25	EPI_ISL_255806	A/Michigan/15/2017	University of Michigan SPH EPID	Centers for Disease Control and Prevention
EPI814651	HA	United States	2016-Mar-31	EPI_ISL_230393	A/Michigan/54/2016	University of Michigan SPH EPID	Centers for Disease Control and Prevention
EPI720950	HA	United States	2016-Feb-11	EPI_ISL_214228	A/Michigan/26/2016	University of Michigan SPH EPID	Centers for Disease Control and Prevention
EPI1008537	HA	United States	2017-Feb-09	EPI_ISL_266696	A/Texas/86/2017	Baylor Scott and White Health	Centers for Disease Control and Prevention
EPI1008489	HA	United States	2017-Feb-02	EPI_ISL_266690	A/Texas/81/2017	Baylor Scott and White Health	Centers for Disease Control and Prevention
EPI1008474	HA	United States	2017-Jan-25	EPI_ISL_266688	A/Texas/79/2017	Baylor Scott and White Health	Centers for Disease Control and Prevention
EPI1207310	HA	United States	2018-Feb-22	EPI_ISL_305242	A/Florida/29/2018	Florida Department of Health-Tampa	Centers for Disease Control and Prevention
EPI980150	HA	United States	2017-Mar-14	EPI_ISL_259834	A/Florida/24/2017	Florida Department of Health-Tampa	Centers for Disease Control and Prevention
EPI1254456	HA	United States	2017-Dec-31	EPI_ISL_314507	A/District Of Columbia/14/2017	DC Public Health Lab	Centers for Disease Control and Prevention
EPI1239010	HA	United States	2018-Mar-03	EPI_ISL_311537	A/District Of Columbia/14/2018	DC Public Health Lab	Centers for Disease Control and Prevention
EPI1225470	HA	United States	2018-Feb-25	EPI_ISL_309068	A/District Of Columbia/08/2018	DC Public Health Lab	Centers for Disease Control and Prevention
EPI1210952	HA	United States	2018-Jan-23	EPI_ISL_305934	A/District Of Columbia/02/2018	DC Public Health Lab	Centers for Disease Control and Prevention
EPI1136956	HA	United States	2017-Nov-25	EPI_ISL_290724	A/North Carolina/44/2017	North Carolina State Laboratory of Public Health	Centers for Disease Control and Prevention
EPI980245	HA	United States	2017-Feb-27	EPI_ISL_259846	A/North Carolina/17/2017	North Carolina State Laboratory of Public Health	Centers for Disease Control and Prevention
EPI971817	HA	United States	2017-Mar-05	EPI_ISL_258147	A/North Carolina/19/2017	North Carolina State Laboratory of Public Health	Centers for Disease Control and Prevention
EPI1250803	HA	United States	2017-Dec-17	EPI_ISL_313771	A/Alaska/100/2017	New York State Department of Health	Centers for Disease Control and Prevention
EPI1250099	HA	United States	2018-Mar-05	EPI_ISL_313680	A/Iowa/46/2018	New York State Department of Health	Centers for Disease Control and Prevention
EPI1250070	HA	United States	2018-Feb-21	EPI_ISL_313676	A/Virginia/40/2018	New York State Department of Health	Centers for Disease Control and Prevention
EPI1249995	HA	United States	2018-Jan-18	EPI_ISL_313666	A/North Carolina/26/2018	New York State Department of Health	Centers for Disease Control and Prevention
EPI1181476	HA	United States	2018-Jan-16	EPI_ISL_300011	A/New York/05/2018	New York State Department of Health	Centers for Disease Control and Prevention
EPI969882	HA	United States	2017-Mar-07	EPI_ISL_257800	A/New Mexico/13/2017	New Mexico Department of Health	Centers for Disease Control and Prevention
EPI960255	HA	United States	2017-Feb-23	EPI_ISL_256094	A/New Mexico/10/2017	New Mexico Department of Health	Centers for Disease Control and Prevention
EPI1202085	HA	United States	2018-Feb-18	EPI_ISL_304293	A/Maine/13/2018	Maine Health and Environmental Testing Laboratory	Centers for Disease Control and Prevention
EPI1202069	HA	United States	2018-Feb-21	EPI_ISL_304291	A/Maine/14/2018	Maine Health and Environmental Testing Laboratory	Centers for Disease Control and Prevention
EPI1162792	HA	United States	2018-Jan-09	EPI_ISL_295995	A/Texas/08/2018	Texas Department of State Health Services-Laboratory Services	Centers for Disease Control and Prevention
EPI1146991	HA	United States	2017-Dec-21	EPI_ISL_292656	A/Texas/320/2017	Texas Department of State Health Services-Laboratory Services	Centers for Disease Control and Prevention
EPI970025	HA	United States	2017-Feb-21	EPI_ISL_257818	A/Texas/63/2017	Texas Department of State Health Services-Laboratory Services	Centers for Disease Control and Prevention
EPI1252088	HA	United States	2018-Feb-28	EPI_ISL_314048	A/Maryland/17/2018	Maryland Department of Health and Mental Hygiene	Centers for Disease Control and Prevention
EPI1136978	HA	United States	2017-Nov-30	EPI_ISL_290727	A/Maryland/94/2017	Maryland Department of Health and Mental Hygiene	Centers for Disease Control and Prevention
EPI1206958	HA	United States	2018-Feb-26	EPI_ISL_305197	A/North Dakota/14/2018	North Dakota Department of Health	Centers for Disease Control and Prevention
EPI1186263	HA	United States	2018-Feb-03	EPI_ISL_300906	A/North Dakota/06/2018	North Dakota Department of Health	Centers for Disease Control and Prevention
EPI989227	HA	United States	2017-Mar-30	EPI_ISL_261822	A/Idaho/22/2017	State of Idaho Bureau of Laboratories	Centers for Disease Control and Prevention
EPI1099444	HA	United States	2017-Oct-23	EPI_ISL_284851	A/Wyoming/23/2017	Wyoming Public Health Laboratory	Centers for Disease Control and Prevention
EPI960263	HA	United States	2017-Feb-20	EPI_ISL_256095	A/South Carolina/05/2017	South Carolina Department of Health	Centers for Disease Control and Prevention
EPI1196040	HA	United States	2018-Feb-06	EPI_ISL_302928	A/New Hampshire/10/2018	New Hampshire Public Health Laboratories	Centers for Disease Control and Prevention
EPI1186335	HA	United States	2018-Jan-26	EPI_ISL_300915	A/Texas/74/2018	Dallas County Health and Human Services	Centers for Disease Control and Prevention
EPI959675	HA	United States	2017-Feb-18	EPI_ISL_255952	A/Texas/56/2017	Dallas County Health and Human Services	Centers for Disease Control and Prevention
EPI1181560	HA	United States	2018-Jan-15	EPI_ISL_300022	A/Georgia/05/2018	Georgia Public Health Laboratory	Centers for Disease Control and Prevention
EPI1146904	HA	United States	2017-Dec-21	EPI_ISL_292645	A/Georgia/32/2017	Georgia Public Health Laboratory	Centers for Disease Control and Prevention
EPI1197873	HA	United States	2018-Feb-13	EPI_ISL_302862	A/Colorado/13/2018	Colorado Department of Health Lab	Centers for Disease Control and Prevention
EPI1210865	HA	United States	2018-Feb-25	EPI_ISL_305923	A/Connecticut/14/2018	Connecticut Department. of Public Health	Centers for Disease Control and Prevention
EPI1196112	HA	United States	2018-Feb-02	EPI_ISL_302940	A/Connecticut/09/2018	Connecticut Department. of Public Health	Centers for Disease Control and Prevention
EPI1162077	HA	United States	2017-Dec-26	EPI_ISL_295902	A/Oregon/30/2017	Oregon Public Health Laboratory	Centers for Disease Control and Prevention
EPI1124267	HA	United States	2017-Nov-06	EPI_ISL_288553	A/Oregon/21/2017	Oregon Public Health Laboratory	Centers for Disease Control and Prevention
EPI1195717	HA	United States	2018-Feb-07	EPI_ISL_302881	A/Indiana/09/2018	Indiana State Department of Health Laboratories	Centers for Disease Control and Prevention
EPI961702	HA	United States	2017-Feb-18	EPI_ISL_256348	A/Indiana/16/2017	Indiana State Department of Health Laboratories	Centers for Disease Control and Prevention
EPI961758	HA	United States	2017-Feb-17	EPI_ISL_256355	A/Iowa/09/2017	Iowa State Hygienic Laboratory	Centers for Disease Control and Prevention
EPI1088709	HA	United States	2017-Oct-07	EPI_ISL_283243	A/Mississippi/25/2017	Mississippi Public Health Laboratory	Centers for Disease Control and Prevention
EPI1202123	HA	United States	2018-Feb-13	EPI_ISL_304298	A/Florida/23/2018	Florida Department of Health-Jacksonville	Centers for Disease Control and Prevention
EPI1163002	HA	United States	2017-Dec-21	EPI_ISL_296024	A/Florida/106/2017	Florida Department of Health-Jacksonville	Centers for Disease Control and Prevention
EPI1207068	HA	United States	2018-Feb-19	EPI_ISL_305211	A/Massachusetts/15/2018	Massachusetts Department of Public Health	Centers for Disease Control and Prevention
EPI1162224	HA	United States	2018-Jan-18	EPI_ISL_295921	A/Massachusetts/04/2018	Massachusetts Department of Public Health	Centers for Disease Control and Prevention
EPI1146951	HA	United States	2017-Dec-13	EPI_ISL_292651	A/Missouri/48/2017	Missouri Department. of Health & Senior Services	Centers for Disease Control and Prevention
EPI1186152	HA	United States	2018-Jan-31	EPI_ISL_300891	A/Michigan/27/2018	Michigan Department of Community Health	Centers for Disease Control and Prevention
EPI1130251	HA	United States	2017-Dec-03	EPI_ISL_289560	A/Arkansas/42/2017	Arkansas Department of Health	Centers for Disease Control and Prevention
EPI1207116	HA	United States	2018-Feb-27	EPI_ISL_305217	A/Wisconsin/70/2018	Wisconsin State Laboratory of Hygiene	Centers for Disease Control and Prevention
EPI980197	HA	United States	2017-Mar-28	EPI_ISL_259840	A/Wisconsin/42/2017	Wisconsin State Laboratory of Hygiene	Centers for Disease Control and Prevention
EPI971705	HA	United States	2017-Mar-14	EPI_ISL_258132	A/Wisconsin/38/2017	Wisconsin State Laboratory of Hygiene	Centers for Disease Control and Prevention
EPI943700	HA	United States	2017-Feb-20	EPI_ISL_253224	A/Wisconsin/25/2017	Wisconsin State Laboratory of Hygiene	Centers for Disease Control and Prevention
EPI1470595	HA	United States	2018-Feb-28	EPI_ISL_360900	A/Washington/152/2018	Marshfield Clinic Research Foundation	Centers for Disease Control and Prevention
EPI989330	HA	United States	2017-Mar-22	EPI_ISL_261835	A/Louisiana/24/2017	Louisiana Department of Health and Hospitals	Centers for Disease Control and Prevention
EPI1162327	HA	United States	2017-Dec-21	EPI_ISL_295934	A/Tennessee/65/2017	Tennessee Department of Health Laboratory-Nashville	Centers for Disease Control and Prevention
EPI1207162	HA	United States	2018-Feb-13	EPI_ISL_305223	A/New York/18/2018	New York City Department of Health	Centers for Disease Control and Prevention
EPI1207155	HA	United States	2018-Feb-04	EPI_ISL_305222	A/New York/17/2018	New York City Department of Health	Centers for Disease Control and Prevention
EPI980213	HA	United States	2017-Mar-07	EPI_ISL_259842	A/Oklahoma/17/2017	Oklahoma State Department of Health	Centers for Disease Control and Prevention
EPI980181	HA	United States	2017-Mar-05	EPI_ISL_259838	A/Hawaii/14/2017	State of Hawaii Department of Health	Centers for Disease Control and Prevention
EPI970001	HA	United States	2017-Feb-19	EPI_ISL_257815	A/South Dakota/14/2017	South Dakota Public Health Lab	Centers for Disease Control and Prevention
EPI969993	HA	United States	2017-Feb-18	EPI_ISL_257814	A/South Dakota/13/2017	South Dakota Public Health Lab	Centers for Disease Control and Prevention
EPI971833	HA	United States	2017-Feb-21	EPI_ISL_258149	A/Rhode Island/09/2017	Rhode Island Department of Health	Centers for Disease Control and Prevention
EPI1195952	HA	United States	2018-Feb-06	EPI_ISL_302917	A/Ohio/08/2018	Ohio Department of Health Laboratories	Centers for Disease Control and Prevention
EPI1211547	HA	United States	2018-Feb-22	EPI_ISL_306102	A/California/44/2018	California Department of Health Services	Centers for Disease Control and Prevention
EPI1207217	HA	United States	2018-Feb-01	EPI_ISL_305230	A/California/32/2018	California Department of Health Services	Centers for Disease Control and Prevention
EPI1207209	HA	United States	2018-Feb-01	EPI_ISL_305229	A/California/34/2018	California Department of Health Services	Centers for Disease Control and Prevention
EPI1163144	HA	United States	2018-Jan-03	EPI_ISL_296045	A/California/05/2018	California Department of Health Services	Centers for Disease Control and Prevention
EPI1162093	HA	United States	2017-Dec-28	EPI_ISL_295904	A/California/165/2017	California Department of Health Services	Centers for Disease Control and Prevention
EPI1118211	HA	United States	2017-Nov-03	EPI_ISL_287694	A/California/117/2017	California Department of Health Services	Centers for Disease Control and Prevention
EPI1017431	HA	United States	2017-Mar-07	EPI_ISL_268415	A/California/54/2017	California Department of Health Services	Centers for Disease Control and Prevention
EPI980096	HA	United States	2017-Mar-15	EPI_ISL_259827	A/California/48/2017	California Department of Health Services	Centers for Disease Control and Prevention
EPI960279	HA	United States	2017-Feb-24	EPI_ISL_256097	A/Washington/26/2017	Washington State Public Health Laboratory	Centers for Disease Control and Prevention
EPI1195944	HA	United States	2018-Feb-06	EPI_ISL_302916	A/West Virginia/08/2018	West Virginia Office of Laboratory Services	Centers for Disease Control and Prevention
EPI1207295	HA	United States	2018-Feb-28	EPI_ISL_305240	A/Minnesota/20/2018	Minnesota Department of Health	Centers for Disease Control and Prevention
EPI980088	HA	United States	2017-Mar-06	EPI_ISL_259826	A/Minnesota/18/2017	Minnesota Department of Health	Centers for Disease Control and Prevention
EPI980080	HA	United States	2017-Mar-12	EPI_ISL_259825	A/Minnesota/19/2017	Minnesota Department of Health	Centers for Disease Control and Prevention
EPI969874	HA	United States	2017-Mar-02	EPI_ISL_257799	A/Minnesota/15/2017	Minnesota Department of Health	Centers for Disease Control and Prevention
EPI1195845	HA	United States	2018-Feb-06	EPI_ISL_302903	A/Montana/11/2018	Montana Laboratory Services Bureau	Centers for Disease Control and Prevention
EPI1468517	HA	United States	2018-Jan-24	EPI_ISL_360639	A/Michigan/200/2018	University of Michigan SPH EPID	Centers for Disease Control and Prevention
EPI1452445	HA	United States	2018-Jan-02	EPI_ISL_358541	A/Michigan/05/2018	University of Michigan SPH EPID	Centers for Disease Control and Prevention
EPI1477809	HA	United States	2018-Jan-16	EPI_ISL_361810	A/Pennsylvania/240/2018	Children's Hospital of Pittsburgh UPMC	Centers for Disease Control and Prevention
EPI1477661	HA	United States	2018-Jan-29	EPI_ISL_361791	A/Pennsylvania/333/2018	Children's Hospital of Pittsburgh UPMC	Centers for Disease Control and Prevention
EPI1477371	HA	United States	2018-Jan-25	EPI_ISL_361754	A/Pennsylvania/311/2018	Children's Hospital of Pittsburgh UPMC	Centers for Disease Control and Prevention
EPI1470156	HA	United States	2017-Dec-26	EPI_ISL_360844	A/Tennessee/97/2017	Vanderbilt University Medical Center	Centers for Disease Control and Prevention
EPI1452531	HA	United States	2017-Nov-06	EPI_ISL_358552	A/Texas/329/2017	Baylor Scott and White Health	Centers for Disease Control and Prevention
EPI1452084	HA	United States	2018-Jan-06	EPI_ISL_358495	A/Texas/96/2018	Baylor Scott and White Health	Centers for Disease Control and Prevention
EPI1452076	HA	United States	2017-Dec-26	EPI_ISL_358494	A/Texas/413/2017	Baylor Scott and White Health	Centers for Disease Control and Prevention
EPI1175505	HA	United States	2018-Jan-08	EPI_ISL_298494	A/Illinois/03/2018	Illinois Department of Public Health-Carbondale	Centers for Disease Control and Prevention
EPI974637	HA	United States	2017-Mar-22	EPI_ISL_258751	A/Wisconsin/40/2017		Centers for Disease Control and Prevention
EPI1245854	HA	United States	2018-May-07	EPI_ISL_312932	A/Florida/60/2018	Florida Department of Health-Tampa	Centers for Disease Control and Prevention
EPI1227921	HA	United States	2018-Apr-02	EPI_ISL_309525	A/Florida/47/2018	Florida Department of Health-Tampa	Centers for Disease Control and Prevention
EPI1349262	HA	United States	2018-Dec-27	EPI_ISL_336599	A/Utah/52/2018	Utah Department of Health	Centers for Disease Control and Prevention
EPI1252063	HA	United States	2018-Mar-09	EPI_ISL_314044	A/Utah/18/2018	Utah Department of Health	Centers for Disease Control and Prevention
EPI1225538	HA	United States	2018-Apr-06	EPI_ISL_309077	A/Utah/28/2018	Utah Department of Health	Centers for Disease Control and Prevention
EPI1225552	HA	United States	2018-Mar-31	EPI_ISL_309079	A/New Jersey/25/2018	New Jersey Department of Health & Senior Services	Centers for Disease Control and Prevention
EPI1361503	HA	United States	2019-Jan-01	EPI_ISL_339638	A/District Of Columbia/01/2019	DC Public Health Lab	Centers for Disease Control and Prevention
EPI1246332	HA	United States	2018-Mar-14	EPI_ISL_312992	A/District Of Columbia/19/2018	DC Public Health Lab	Centers for Disease Control and Prevention
EPI1434188	HA	United States	2019-Feb-25	EPI_ISL_354372	A/New York/20/2019	New York State Department of Health	Centers for Disease Control and Prevention
EPI1349417	HA	United States	2018-Dec-24	EPI_ISL_336619	A/New York/58/2018	New York State Department of Health	Centers for Disease Control and Prevention
EPI1382741	HA	United States	2019-Feb-11	EPI_ISL_344775	A/New Mexico/12/2019	New Mexico Department of Health	Centers for Disease Control and Prevention
EPI1373223	HA	United States	2019-Jan-23	EPI_ISL_342336	A/New Mexico/06/2019	New Mexico Department of Health	Centers for Disease Control and Prevention
EPI1225574	HA	United States	2018-Mar-26	EPI_ISL_309082	A/Maine/23/2018	Maine Health and Environmental Testing Laboratory	Centers for Disease Control and Prevention
EPI1225402	HA	United States	2018-Mar-15	EPI_ISL_309059	A/Maine/20/2018	Maine Health and Environmental Testing Laboratory	Centers for Disease Control and Prevention
EPI1396874	HA	United States	2019-Feb-13	EPI_ISL_348091	A/Texas/53/2019	Texas Department of State Health Services-Laboratory Services	Centers for Disease Control and Prevention
EPI1383194	HA	United States	2019-Feb-04	EPI_ISL_344832	A/Texas/42/2019	Texas Department of State Health Services-Laboratory Services	Centers for Disease Control and Prevention
EPI1349844	HA	United States	2018-Dec-17	EPI_ISL_336674	A/Texas/154/2018	Texas Department of State Health Services-Laboratory Services	Centers for Disease Control and Prevention
EPI1385537	HA	United States	2019-Jan-21	EPI_ISL_346002	A/Maryland/07/2019	Maryland Department of Health and Mental Hygiene	Centers for Disease Control and Prevention
EPI1328117	HA	United States	2018-Nov-04	EPI_ISL_332610	A/Maryland/50/2018	Maryland Department of Health and Mental Hygiene	Centers for Disease Control and Prevention
EPI1246268	HA	United States	2018-Mar-28	EPI_ISL_312984	A/Maryland/43/2018	Maryland Department of Health and Mental Hygiene	Centers for Disease Control and Prevention
EPI1367466	HA	United States	2019-Jan-21	EPI_ISL_340950	A/North Dakota/06/2019	North Dakota Department of Health	Centers for Disease Control and Prevention
EPI1434143	HA	United States	2019-Mar-13	EPI_ISL_354367	A/New Hampshire/21/2019	New Hampshire Public Health Laboratories	Centers for Disease Control and Prevention
EPI1225440	HA	United States	2018-Mar-20	EPI_ISL_309064	A/New Hampshire/20/2018	New Hampshire Public Health Laboratories	Centers for Disease Control and Prevention
EPI1323860	HA	United States	2018-Oct-20	EPI_ISL_331973	A/Colorado/28/2018	Colorado Department of Health Lab	Centers for Disease Control and Prevention
EPI1385607	HA	United States	2019-Feb-12	EPI_ISL_346012	A/Pennsylvania/565/2019	Pennsylvania Department of Health	Centers for Disease Control and Prevention
EPI1363220	HA	United States	2018-Nov-23	EPI_ISL_339859	A/Pennsylvania/519/2018	Pennsylvania Department of Health	Centers for Disease Control and Prevention
EPI1246252	HA	United States	2018-Apr-27	EPI_ISL_312982	A/Pennsylvania/80/2018	Pennsylvania Department of Health	Centers for Disease Control and Prevention
EPI1427451	HA	United States	2019-Feb-24	EPI_ISL_353389	A/Alaska/20/2019	Alaska State Virology Lab	Centers for Disease Control and Prevention
EPI1408466	HA	United States	2019-Feb-13	EPI_ISL_349848	A/Alaska/17/2019	Alaska State Virology Lab	Centers for Disease Control and Prevention
EPI1220615	HA	United States	2018-Mar-22	EPI_ISL_307761	A/Connecticut/24/2018	Connecticut Department. of Public Health	Centers for Disease Control and Prevention
EPI1357482	HA	United States	2019-Jan-03	EPI_ISL_338691	A/Indiana/01/2019	Indiana State Department of Health Laboratories	Centers for Disease Control and Prevention
EPI1338028	HA	United States	2018-Dec-02	EPI_ISL_334324	A/Indiana/38/2018	Indiana State Department of Health Laboratories	Centers for Disease Control and Prevention
EPI1433554	HA	United States	2019-Mar-01	EPI_ISL_354293	A/Florida/28/2019	Florida Department of Health-Jacksonville	Centers for Disease Control and Prevention
EPI1398039	HA	United States	2019-Feb-18	EPI_ISL_348224	A/Florida/22/2019	Florida Department of Health-Jacksonville	Centers for Disease Control and Prevention
EPI1227676	HA	United States	2018-Apr-12	EPI_ISL_309494	A/Florida/54/2018	Florida Department of Health-Jacksonville	Centers for Disease Control and Prevention
EPI1433186	HA	United States	2019-Mar-04	EPI_ISL_354246	A/Massachusetts/18/2019	Massachusetts Department of Public Health	Centers for Disease Control and Prevention
EPI1427039	HA	United States	2019-Feb-21	EPI_ISL_353337	A/Massachusetts/15/2019	Massachusetts Department of Public Health	Centers for Disease Control and Prevention
EPI1367818	HA	United States	2019-Jan-24	EPI_ISL_340994	A/Massachusetts/06/2019	Massachusetts Department of Public Health	Centers for Disease Control and Prevention
EPI1349402	HA	United States	2018-Dec-26	EPI_ISL_336617	A/Massachusetts/35/2018	Massachusetts Department of Public Health	Centers for Disease Control and Prevention
EPI1338171	HA	United States	2018-Dec-06	EPI_ISL_334342	A/Missouri/56/2018	Missouri Department. of Health & Senior Services	Centers for Disease Control and Prevention
EPI1396366	HA	United States	2019-Feb-20	EPI_ISL_348018	A/Michigan/124/2019	Michigan Department of Community Health	Centers for Disease Control and Prevention
EPI1211499	HA	United States	2018-Mar-08	EPI_ISL_306096	A/Wisconsin/76/2018	Wisconsin State Laboratory of Hygiene	Centers for Disease Control and Prevention
EPI1558826	HA	United States	2019-Feb-22	EPI_ISL_380314	A/Washington/251/2019	Marshfield Clinic Research Foundation	Centers for Disease Control and Prevention
EPI1558819	HA	United States	2019-Feb-19	EPI_ISL_380313	A/Washington/232/2019	Marshfield Clinic Research Foundation	Centers for Disease Control and Prevention
EPI1558763	HA	United States	2019-Feb-14	EPI_ISL_380306	A/Washington/213/2019	Marshfield Clinic Research Foundation	Centers for Disease Control and Prevention
EPI1470839	HA	United States	2018-Mar-20	EPI_ISL_360931	A/Washington/168/2018	Marshfield Clinic Research Foundation	Centers for Disease Control and Prevention
EPI1462489	HA	United States	2019-Mar-15	EPI_ISL_359815	A/Wisconsin/331/2019	Marshfield Clinic Research Foundation	Centers for Disease Control and Prevention
EPI1462386	HA	United States	2019-Mar-13	EPI_ISL_359802	A/Wisconsin/307/2019	Marshfield Clinic Research Foundation	Centers for Disease Control and Prevention
EPI1461525	HA	United States	2019-Feb-25	EPI_ISL_359694	A/Wisconsin/152/2019	Marshfield Clinic Research Foundation	Centers for Disease Control and Prevention
EPI1461415	HA	United States	2019-Feb-22	EPI_ISL_359680	A/Wisconsin/141/2019	Marshfield Clinic Research Foundation	Centers for Disease Control and Prevention
EPI1457745	HA	United States	2019-Feb-01	EPI_ISL_359217	A/Washington/114/2019	Marshfield Clinic Research Foundation	Centers for Disease Control and Prevention
EPI1457266	HA	United States	2019-Jan-23	EPI_ISL_359157	A/Washington/68/2019	Marshfield Clinic Research Foundation	Centers for Disease Control and Prevention
EPI1455675	HA	United States	2019-Jan-22	EPI_ISL_358956	A/Washington/60/2019	Marshfield Clinic Research Foundation	Centers for Disease Control and Prevention
EPI1454650	HA	United States	2019-Jan-23	EPI_ISL_358826	A/Wisconsin/21/2019	Marshfield Clinic Research Foundation	Centers for Disease Control and Prevention
EPI1454506	HA	United States	2019-Jan-14	EPI_ISL_358808	A/Washington/25/2019	Marshfield Clinic Research Foundation	Centers for Disease Control and Prevention
EPI1343856	HA	United States	2018-Dec-30	EPI_ISL_335754	A/Alabama/45/2018	ADPH Bureau of Clinical Laboratories	Centers for Disease Control and Prevention
EPI1323940	HA	United States	2018-Oct-20	EPI_ISL_331983	A/Hawaii/63/2018	State of Hawaii Department of Health	Centers for Disease Control and Prevention
EPI1382382	HA	United States	2019-Feb-10	EPI_ISL_344729	A/South Dakota/11/2019	South Dakota Public Health Lab	Centers for Disease Control and Prevention
EPI1227769	HA	United States	2018-Apr-01	EPI_ISL_309506	A/South Dakota/36/2018	South Dakota Public Health Lab	Centers for Disease Control and Prevention
EPI1427118	HA	United States	2019-Feb-11	EPI_ISL_353347	A/Rhode Island/10/2019	Rhode Island Department of Health	Centers for Disease Control and Prevention
EPI1327816	HA	United States	2018-Oct-31	EPI_ISL_332572	A/Nevada/03/2018	Nevada State Health Laboratory	Centers for Disease Control and Prevention
EPI1225175	HA	United States	2018-Mar-29	EPI_ISL_309029	A/Ohio/19/2018	Ohio Department of Health Laboratories	Centers for Disease Control and Prevention
EPI1433593	HA	United States	2019-Mar-11	EPI_ISL_354298	A/Delaware/21/2019	Delaware Public Health Lab	Centers for Disease Control and Prevention
EPI1382540	HA	United States	2019-Feb-05	EPI_ISL_344749	A/Delaware/13/2019	Delaware Public Health Lab	Centers for Disease Control and Prevention
EPI1337686	HA	United States	2018-Dec-12	EPI_ISL_334281	A/Delaware/48/2018	Delaware Public Health Lab	Centers for Disease Control and Prevention
EPI1225279	HA	United States	2018-Mar-06	EPI_ISL_309043	A/West Virginia/15/2018	West Virginia Office of Laboratory Services	Centers for Disease Control and Prevention
EPI1338195	HA	United States	2018-Dec-11	EPI_ISL_334345	A/Minnesota/62/2018	Minnesota Department of Health	Centers for Disease Control and Prevention
EPI1225295	HA	United States	2018-Mar-20	EPI_ISL_309045	A/Minnesota/26/2018	Minnesota Department of Health	Centers for Disease Control and Prevention
EPI1396741	HA	United States	2019-Feb-26	EPI_ISL_348071	A/Montana/20/2019	Montana Laboratory Services Bureau	Centers for Disease Control and Prevention
EPI1459685	HA	United States	2019-Feb-26	EPI_ISL_359461	A/Michigan/159/2019	University of Michigan SPH EPID	Centers for Disease Control and Prevention
EPI1455217	HA	United States	2019-Jan-23	EPI_ISL_358898	A/Michigan/42/2019	University of Michigan SPH EPID	Centers for Disease Control and Prevention
EPI1452974	HA	United States	2019-Jan-14	EPI_ISL_358615	A/Michigan/12/2019	University of Michigan SPH EPID	Centers for Disease Control and Prevention
EPI1458958	HA	United States	2019-Mar-14	EPI_ISL_359369	A/Pennsylvania/789/2019	Children's Hospital of Pittsburgh UPMC	Centers for Disease Control and Prevention
EPI1458528	HA	United States	2019-Feb-28	EPI_ISL_359315	A/Pennsylvania/693/2019	Children's Hospital of Pittsburgh UPMC	Centers for Disease Control and Prevention
EPI1458360	HA	United States	2019-Feb-23	EPI_ISL_359294	A/Pennsylvania/657/2019	Children's Hospital of Pittsburgh UPMC	Centers for Disease Control and Prevention
EPI1457008	HA	United States	2019-Feb-18	EPI_ISL_359124	A/Pennsylvania/622/2019	Children's Hospital of Pittsburgh UPMC	Centers for Disease Control and Prevention
EPI1456809	HA	United States	2019-Feb-22	EPI_ISL_359099	A/Pennsylvania/635/2019	Children's Hospital of Pittsburgh UPMC	Centers for Disease Control and Prevention
EPI1455091	HA	United States	2019-Feb-12	EPI_ISL_358882	A/Pennsylvania/563/2019	Children's Hospital of Pittsburgh UPMC	Centers for Disease Control and Prevention
EPI1453971	HA	United States	2019-Jan-24	EPI_ISL_358740	A/Pennsylvania/55/2019	Children's Hospital of Pittsburgh UPMC	Centers for Disease Control and Prevention
EPI1453136	HA	United States	2019-Jan-12	EPI_ISL_358636	A/Pennsylvania/20/2019	Children's Hospital of Pittsburgh UPMC	Centers for Disease Control and Prevention
EPI1458176	HA	United States	2019-Feb-22	EPI_ISL_359271	A/Tennessee/42/2019	Vanderbilt University Medical Center	Centers for Disease Control and Prevention
EPI1458072	HA	United States	2018-Dec-29	EPI_ISL_359258	A/Tennessee/69/2018	Vanderbilt University Medical Center	Centers for Disease Control and Prevention
EPI1458024	HA	United States	2019-Feb-08	EPI_ISL_359252	A/Tennessee/26/2019	Vanderbilt University Medical Center	Centers for Disease Control and Prevention
EPI1563902	HA	United States	2019-Mar-03	EPI_ISL_380954	A/Texas/289/2019	Baylor Scott and White Health	Centers for Disease Control and Prevention
EPI1563855	HA	United States	2019-Jan-11	EPI_ISL_380948	A/Texas/127/2019	Baylor Scott and White Health	Centers for Disease Control and Prevention
EPI1563815	HA	United States	2019-Mar-01	EPI_ISL_380943	A/Texas/285/2019	Baylor Scott and White Health	Centers for Disease Control and Prevention
EPI1563807	HA	United States	2019-Jan-13	EPI_ISL_380942	A/Texas/129/2019	Baylor Scott and White Health	Centers for Disease Control and Prevention
EPI1455983	HA	United States	2019-Jan-17	EPI_ISL_358995	A/Texas/68/2019	Baylor Scott and White Health	Centers for Disease Control and Prevention
EPI1454711	HA	United States	2019-Jan-06	EPI_ISL_358834	A/Texas/25/2019	Baylor Scott and White Health	Centers for Disease Control and Prevention
EPI1452197	HA	United States	2018-Mar-18	EPI_ISL_358510	A/Texas/129/2018	Baylor Scott and White Health	Centers for Disease Control and Prevention
EPI1427299	HA	United States	2019-Apr-03	EPI_ISL_353370	A/Arkansas/25/2019	Arkansas Department of Health	Centers for Disease Control and Prevention
EPI1427435	HA	United States	2019-Mar-22	EPI_ISL_353387	A/Utah/26/2019	Utah Department of Health	Centers for Disease Control and Prevention
EPI1427585	HA	United States	2019-Mar-18	EPI_ISL_353406	A/Iowa/22/2019	Iowa State Hygienic Laboratory	Centers for Disease Control and Prevention
EPI1433309	HA	United States	2019-Mar-21	EPI_ISL_354262	A/Arizona/20/2019	Arizona Department of Health Services	Centers for Disease Control and Prevention
EPI1433860	HA	United States	2019-Mar-28	EPI_ISL_354332	A/Hawaii/24/2019	State of Hawaii Department of Health	Centers for Disease Control and Prevention
EPI1433932	HA	United States	2019-Mar-31	EPI_ISL_354341	A/Idaho/21/2019	State of Idaho Bureau of Laboratories	Centers for Disease Control and Prevention
EPI1448846	HA	United States	2019-Apr-17	EPI_ISL_357929	A/Indiana/30/2019	Indiana State Department of Health Laboratories	Centers for Disease Control and Prevention
EPI1462697	HA	United States	2019-Mar-19	EPI_ISL_359841	A/Wisconsin/372/2019	Marshfield Clinic Research Foundation	Centers for Disease Control and Prevention
EPI1480215	HA	United States	2019-Apr-29	EPI_ISL_362308	A/Florida/57/2019	Florida Department of Health-Jacksonville	Centers for Disease Control and Prevention
EPI1480414	HA	United States	2019-Apr-16	EPI_ISL_362333	A/New York/40/2019	New York State Department of Health	Centers for Disease Control and Prevention
EPI1488594	HA	United States	2019-Apr-11	EPI_ISL_364162	A/Tennessee/65/2019	Tennessee Department of Health Laboratory-Nashville	Centers for Disease Control and Prevention
EPI1559698	HA	United States	2019-Mar-22	EPI_ISL_380424	A/Michigan/328/2019	University of Michigan SPH EPID	Centers for Disease Control and Prevention
EPI1559762	HA	United States	2019-Apr-01	EPI_ISL_380432	A/Michigan/369/2019	University of Michigan SPH EPID	Centers for Disease Control and Prevention
EPI1560789	HA	United States	2019-Mar-27	EPI_ISL_380560	A/Wisconsin/470/2019	Marshfield Clinic Research Foundation	Centers for Disease Control and Prevention
EPI1560881	HA	United States	2019-Mar-27	EPI_ISL_380573	A/Wisconsin/471/2019	Marshfield Clinic Research Foundation	Centers for Disease Control and Prevention
EPI1562292	HA	United States	2019-Apr-11	EPI_ISL_380750	A/Washington/638/2019	Marshfield Clinic Research Foundation	Centers for Disease Control and Prevention
EPI1562766	HA	United States	2019-Apr-06	EPI_ISL_380810	A/Wisconsin/514/2019	Marshfield Clinic Research Foundation	Centers for Disease Control and Prevention
EPI716731	HA	United States	2016-Jan-13	EPI_ISL_213214	A/Kansas/04/2016	Kansas Department of Health and Environment	Centers for Disease Control and Prevention
EPI611065	HA	United States	2015-Apr-15	EPI_ISL_188712	A/Florida/47/2015	Florida Department of Health-Tampa	Centers for Disease Control and Prevention
EPI510152	HA	United States	2014-Jan-21	EPI_ISL_157861	A/Florida/11/2014	Florida Department of Health-Tampa	Centers for Disease Control and Prevention
EPI725675	HA	United States	2016-Feb-13	EPI_ISL_214984	A/Utah/16/2016	Utah Department of Health	Centers for Disease Control and Prevention
EPI515483	HA	United States	2014-Feb-05	EPI_ISL_158903	A/Utah/04/2014	Utah Department of Health	Centers for Disease Control and Prevention
EPI407390	HA	United States	2012-Nov-20	EPI_ISL_132706	A/New Jersey/07/2012	New Jersey Department of Health & Senior Services	Centers for Disease Control and Prevention
EPI716312	HA	United States	2015-Dec-25	EPI_ISL_213161	A/North Carolina/36/2015	North Carolina State Laboratory of Public Health	Centers for Disease Control and Prevention
EPI517094	HA	United States	2014-Jan-09	EPI_ISL_159689	A/North Carolina/09/2014	North Carolina State Laboratory of Public Health	Centers for Disease Control and Prevention
EPI439473	HA	United States	2013-Feb-13	EPI_ISL_138732	A/North Carolina/03/2013	North Carolina State Laboratory of Public Health	Centers for Disease Control and Prevention
EPI509412	HA	United States	2014-Jan-02	EPI_ISL_157466	A/Mississippi/01/2014	New York State Department of Health	Centers for Disease Control and Prevention
EPI508622	HA	United States	2013-Dec-26	EPI_ISL_157073	A/Louisiana/38/2013	New York State Department of Health	Centers for Disease Control and Prevention
EPI492816	HA	United States	2013-Oct-23	EPI_ISL_151840	A/New York/09/2013	New York State Department of Health	Centers for Disease Control and Prevention
EPI520455	HA	United States	2014-Feb-04	EPI_ISL_160213	A/New Mexico/02/2014	New Mexico Department of Health	Centers for Disease Control and Prevention
EPI376398	HA	United States	2012-Apr-30	EPI_ISL_121454	A/New Mexico/10/2012	New Mexico Department of Health	Centers for Disease Control and Prevention
EPI368431	HA	United States	2012-Mar-06	EPI_ISL_117045	A/New Mexico/05/2012	New Mexico Department of Health	Centers for Disease Control and Prevention
EPI726117	HA	United States	2016-Feb-03	EPI_ISL_215054	A/Maine/01/2016	Maine Health and Environmental Testing Laboratory	Centers for Disease Control and Prevention
EPI516329	HA	United States	2014-Mar-12	EPI_ISL_159355	A/Maine/03/2014	Maine Health and Environmental Testing Laboratory	Centers for Disease Control and Prevention
EPI508762	HA	United States	2014-Jan-10	EPI_ISL_157142	A/Texas/10/2014	Texas Department of State Health Services-Laboratory Services	Centers for Disease Control and Prevention
EPI310127	HA	United States	2011-Jan-23	EPI_ISL_88143	A/Texas/04/2011	Texas Department of State Health Services-Laboratory Services	Centers for Disease Control and Prevention
EPI503878	HA	United States	2013-Dec-28	EPI_ISL_155034	A/Vermont/06/2013	Vermont Department of Health Laboratory	Centers for Disease Control and Prevention
EPI691037	HA	United States	2015-Nov-21	EPI_ISL_206523	A/Illinois/24/2015	Illinois Department of Public Health-Chicago	Centers for Disease Control and Prevention
EPI680414	HA	United States	2015-Oct-29	EPI_ISL_203606	A/Illinois/20/2015	Illinois Department of Public Health-Chicago	Centers for Disease Control and Prevention
EPI673066	HA	United States	2015-Oct-13	EPI_ISL_201922	A/Illinois/15/2015	Illinois Department of Public Health-Chicago	Centers for Disease Control and Prevention
EPI375560	HA	United States	2012-Feb-13	EPI_ISL_121241	A/Illinois/08/2012	Illinois Department of Public Health-Chicago	Centers for Disease Control and Prevention
EPI757017	HA	United States	2016-Feb-26	EPI_ISL_221088	A/South Carolina/10/2016	South Carolina Department of Health	Centers for Disease Control and Prevention
EPI725277	HA	United States	2016-Jan-22	EPI_ISL_214933	A/South Carolina/02/2016	South Carolina Department of Health	Centers for Disease Control and Prevention
EPI732396	HA	United States	2016-Feb-20	EPI_ISL_216182	A/New Hampshire/05/2016	New Hampshire Public Health Laboratories	Centers for Disease Control and Prevention
EPI375548	HA	United States	2012-Apr-11	EPI_ISL_121237	A/New Hampshire/09/2012	New Hampshire Public Health Laboratories	Centers for Disease Control and Prevention
EPI756717	HA	United States	2016-Feb-22	EPI_ISL_221049	A/Georgia/26/2016	Georgia Public Health Laboratory	Centers for Disease Control and Prevention
EPI716307	HA	United States	2015-Dec-18	EPI_ISL_213160	A/Georgia/16/2015	Georgia Public Health Laboratory	Centers for Disease Control and Prevention
EPI697833	HA	United States	2015-Dec-19	EPI_ISL_207927	A/Georgia/15/2015	Georgia Public Health Laboratory	Centers for Disease Control and Prevention
EPI725919	HA	United States	2016-Feb-09	EPI_ISL_215029	A/Colorado/10/2016	Colorado Department of Health Lab	Centers for Disease Control and Prevention
EPI510131	HA	United States	2014-Jan-12	EPI_ISL_157857	A/Pennsylvania/01/2014	Pennsylvania Department of Health	Centers for Disease Control and Prevention
EPI349358	HA	United States	2011-Dec-19	EPI_ISL_101591	A/Pennsylvania/16/2011	Pennsylvania Department of Health	Centers for Disease Control and Prevention
EPI534041	HA	United States	2014-Apr-18	EPI_ISL_163037	A/Alaska/07/2014	Alaska State Virology Lab	Centers for Disease Control and Prevention
EPI697826	HA	United States	2015-Dec-24	EPI_ISL_207926	A/Connecticut/10/2015	Connecticut Department. of Public Health	Centers for Disease Control and Prevention
EPI503839	HA	United States	2014-Jan-08	EPI_ISL_155023	A/Montana/01/2014	Montana Public Health Laboratory	Centers for Disease Control and Prevention
EPI741974	HA	United States	2016-Mar-01	EPI_ISL_218128	A/Oregon/09/2016	Oregon Public Health Laboratory	Centers for Disease Control and Prevention
EPI697841	HA	United States	2015-Dec-14	EPI_ISL_207928	A/Indiana/33/2015	Indiana State Department of Health Laboratories	Centers for Disease Control and Prevention
EPI531886	HA	United States	2014-Apr-23	EPI_ISL_162642	A/Indiana/06/2014	Indiana State Department of Health Laboratories	Centers for Disease Control and Prevention
EPI517079	HA	United States	2014-Mar-06	EPI_ISL_159684	A/Indiana/04/2014	Indiana State Department of Health Laboratories	Centers for Disease Control and Prevention
EPI562080	HA	United States	2015-Jan-07	EPI_ISL_171847	A/Iowa/01/2015	Iowa State Hygienic Laboratory	Centers for Disease Control and Prevention
EPI515395	HA	United States	2014-Feb-19	EPI_ISL_158919	A/Iowa/02/2014	Iowa State Hygienic Laboratory	Centers for Disease Control and Prevention
EPI726181	HA	United States	2016-Feb-16	EPI_ISL_215062	A/Mississippi/06/2016	Mississippi Public Health Laboratory	Centers for Disease Control and Prevention
EPI726173	HA	United States	2016-Feb-16	EPI_ISL_215061	A/Mississippi/05/2016	Mississippi Public Health Laboratory	Centers for Disease Control and Prevention
EPI520449	HA	United States	2014-Feb-03	EPI_ISL_160211	A/Mississippi/02/2014	Mississippi Public Health Laboratory	Centers for Disease Control and Prevention
EPI716818	HA	United States	2015-Dec-28	EPI_ISL_213225	A/Florida/101/2015	Florida Department of Health-Jacksonville	Centers for Disease Control and Prevention
EPI309999	HA	United States	2011-Jan-08	EPI_ISL_88106	A/Massachusetts/04/2011	Massachusetts Department of Public Health	Centers for Disease Control and Prevention
EPI531855	HA	United States	2014-Apr-21	EPI_ISL_162633	A/Missouri/06/2014	Missouri Department. of Health & Senior Services	Centers for Disease Control and Prevention
EPI732230	HA	United States	2016-Feb-03	EPI_ISL_216160	A/Michigan/27/2016	Michigan Department of Community Health	Centers for Disease Control and Prevention
EPI693378	HA	United States	2015-Dec-11	EPI_ISL_206989	A/Michigan/79/2015	Michigan Department of Community Health	Centers for Disease Control and Prevention
EPI508464	HA	United States	2014-Jan-03	EPI_ISL_157049	A/Nevada/03/2014	Southern Nevada Public Health Lab	Centers for Disease Control and Prevention
EPI534040	HA	United States	2014-Apr-26	EPI_ISL_163679	A/Wisconsin/09/2014	Wisconsin State Laboratory of Hygiene	Centers for Disease Control and Prevention
EPI492785	HA	United States	2013-Nov-12	EPI_ISL_151833	A/Wisconsin/23/2013	Wisconsin State Laboratory of Hygiene	Centers for Disease Control and Prevention
EPI757672	HA	United States	2016-Feb-29	EPI_ISL_221170	A/Louisiana/08/2016	Louisiana Department of Health and Hospitals	Centers for Disease Control and Prevention
EPI742356	HA	United States	2016-Feb-10	EPI_ISL_218176	A/Louisiana/01/2016	Louisiana Department of Health and Hospitals	Centers for Disease Control and Prevention
EPI503795	HA	United States	2014-Jan-02	EPI_ISL_155011	A/Alabama/01/2014	ADPH Bureau of Clinical Laboratories	Centers for Disease Control and Prevention
EPI531905	HA	United States	2014-Mar-17	EPI_ISL_162647	A/Oklahoma/06/2014	Oklahoma State Department of Health	Centers for Disease Control and Prevention
EPI520458	HA	United States	2014-Feb-04	EPI_ISL_160214	A/Oklahoma/03/2014	Oklahoma State Department of Health	Centers for Disease Control and Prevention
EPI731909	HA	United States	2016-Feb-26	EPI_ISL_216119	A/Nebraska/14/2016	Nebraska Public Health Lab	Centers for Disease Control and Prevention
EPI357936	HA	United States	2012-Feb-09	EPI_ISL_107007	A/Nebraska/06/2012	Nebraska Public Health Lab	Centers for Disease Control and Prevention
EPI342447	HA	United States	2011-Jan-20	EPI_ISL_99108	A/Nebraska/06/2011	Nebraska Public Health Lab	Centers for Disease Control and Prevention
EPI611097	HA	United States	2015-Mar-16	EPI_ISL_188716	A/Hawaii/26/2015	State of Hawaii Department of Health	Centers for Disease Control and Prevention
EPI741926	HA	United States	2016-Feb-14	EPI_ISL_218122	A/Arizona/43/2016	Arizona Department of Health Services	Centers for Disease Control and Prevention
EPI725854	HA	United States	2016-Jan-19	EPI_ISL_215021	A/Arizona/02/2016	Arizona Department of Health Services	Centers for Disease Control and Prevention
EPI700583	HA	United States	2015-Dec-08	EPI_ISL_208461	A/Arizona/39/2015	Arizona Department of Health Services	Centers for Disease Control and Prevention
EPI516425	HA	United States	2014-Feb-27	EPI_ISL_159346	A/Ohio/01/2014	Ohio Department of Health Laboratories	Centers for Disease Control and Prevention
EPI741646	HA	United States	2016-Feb-13	EPI_ISL_218087	A/California/39/2016	California Department of Health Services	Centers for Disease Control and Prevention
EPI717122	HA	United States	2016-Jan-26	EPI_ISL_213263	A/California/16/2016	California Department of Health Services	Centers for Disease Control and Prevention
EPI611025	HA	United States	2015-Jan-26	EPI_ISL_188707	A/California/49/2015	California Department of Health Services	Centers for Disease Control and Prevention
EPI611009	HA	United States	2015-Jan-15	EPI_ISL_188705	A/California/33/2015	California Department of Health Services	Centers for Disease Control and Prevention
EPI513256	HA	United States	2014-Feb-02	EPI_ISL_158715	A/California/09/2014	California Department of Health Services	Centers for Disease Control and Prevention
EPI301716	HA	United States	2010-Oct-29	EPI_ISL_85814	A/California/22/2010	California Department of Health Services	Centers for Disease Control and Prevention
EPI716299	HA	United States	2016-Jan-07	EPI_ISL_213159	A/Virginia/01/2016	Virginia Division of Consolidated Laboratories	Centers for Disease Control and Prevention
EPI756819	HA	United States	2016-Feb-10	EPI_ISL_221062	A/Washington/33/2016	Washington State Public Health Laboratory	Centers for Disease Control and Prevention
EPI316471	HA	United States	2011-Feb-10	EPI_ISL_89926	A/Washington/08/2011	Washington State Public Health Laboratory	Centers for Disease Control and Prevention
EPI516344	HA	United States	2014-Feb-13	EPI_ISL_159360	A/Delaware/03/2014	Delaware Public Health Lab	Centers for Disease Control and Prevention
EPI516322	HA	United States	2014-Feb-21	EPI_ISL_159353	A/Delaware/05/2014	Delaware Public Health Lab	Centers for Disease Control and Prevention
EPI717018	HA	United States	2016-Jan-19	EPI_ISL_213250	A/Minnesota/08/2016	Minnesota Department of Health	Centers for Disease Control and Prevention
EPI520461	HA	United States	2014-Feb-13	EPI_ISL_160215	A/Washington/06/2014	Spokane Regional Health District	Centers for Disease Control and Prevention
EPI511898	HA	United States	2014-Feb-08	EPI_ISL_158708	A/Washington/05/2014	Spokane Regional Health District	Centers for Disease Control and Prevention
EPI725603	HA	United States	2016-Feb-03	EPI_ISL_214975	A/Montana/17/2016	Montana Laboratory Services Bureau	Centers for Disease Control and Prevention
EPI517049	HA	United States	2014-Mar-09	EPI_ISL_159676	A/Montana/04/2014	Montana Laboratory Services Bureau	Centers for Disease Control and Prevention
EPI564960	HA	United States	2014-Dec-22	EPI_ISL_172643	A/Virginia/40/2014	University of Virginia, Medical Labs/Microbiology	Centers for Disease Control and Prevention
EPI517088	HA	United States	2014-Mar-29	EPI_ISL_159687	A/California/10/2014	Los Angeles Quarantine Station, CDC Quarantine Epidemiology and Surveillance Team	Centers for Disease Control and Prevention
EPI827507	HA	United States	2016-Feb-13	EPI_ISL_232574	A/Pennsylvania/47/2016	UPMC-CLB Dept of Microbiology	Centers for Disease Control and Prevention
EPI772908	HA	United States	2016-Jan-29	EPI_ISL_224284	A/Michigan/16/2016	University of Michigan SPH EPID	Centers for Disease Control and Prevention
EPI772091	HA	United States	2016-Feb-04	EPI_ISL_224149	A/Michigan/17/2016	University of Michigan SPH EPID	Centers for Disease Control and Prevention
EPI772051	HA	United States	2016-Jan-21	EPI_ISL_224144	A/Michigan/11/2016	University of Michigan SPH EPID	Centers for Disease Control and Prevention
EPI742324	HA	United States	2016-Feb-26	EPI_ISL_218172	A/Michigan/33/2016	University of Michigan SPH EPID	Centers for Disease Control and Prevention
EPI791508	HA	United States	2016-Mar-24	EPI_ISL_227397	A/Kansas/12/2016	Kansas Department of Health and Environment	Centers for Disease Control and Prevention
EPI759468	HA	United States	2016-Mar-22	EPI_ISL_221622	A/Kansas/15/2016	Kansas Department of Health and Environment	Centers for Disease Control and Prevention
EPI731997	HA	United States	2016-Mar-09	EPI_ISL_216130	A/Kansas/19/2016	Kansas Department of Health and Environment	Centers for Disease Control and Prevention
EPI1003020	HA	United States	2017-Apr-02	EPI_ISL_264374	A/Florida/33/2017	Florida Department of Health-Tampa	Centers for Disease Control and Prevention
EPI970033	HA	United States	2017-Mar-11	EPI_ISL_257819	A/Utah/16/2017	Utah Department of Health	Centers for Disease Control and Prevention
[truncated: 2,525 more rows]

## Sheet: CAN
We gratefully acknowledge the authors, originating and submitting laboratories of the sequences from GISAID’s EpiFlu™ Database on which this research is based. The list is detailed below.
All submitters of data may be contacted directly via www.gisaid.org
Segment ID	Segment	Country	Collection date	Isolate-ID	Isolate name	Originating Lab	Submitting Lab	Authors
EPI1380217	HA	Canada	2018-Dec-09	EPI_ISL_344167	A/Ontario/RV0659/2019	Ontario Agency for Health Protection and Promotion (OAHPP)	Public Health Agency of Canada (PHAC)	Bastien, N.; Grenkow, D.; Hart, L.; Normand, S.; Powell, A.; Li, Y.
EPI1370347	HA	Canada	2019-Jan-22	EPI_ISL_341422	A/Ontario/RV0811/2019	Ontario Agency for Health Protection and Promotion (OAHPP)	Public Health Agency of Canada (PHAC)	Bastien, N.; Grenkow, D.; Hart, L.; Normand, S.; Powell, A.; Li, Y.
EPI1370229	HA	Canada	2019-Jan-05	EPI_ISL_341356	A/Ontario/RV0713/2019	Ontario Agency for Health Protection and Promotion (OAHPP)	Public Health Agency of Canada (PHAC)	Bastien, N.; Grenkow, D.; Hart, L.; Normand, S.; Powell, A.; Li, Y.
EPI1370223	HA	Canada	2018-Dec-07	EPI_ISL_341353	A/Ontario/RV0602/2019	Ontario Agency for Health Protection and Promotion (OAHPP)	Public Health Agency of Canada (PHAC)	Bastien, N.; Grenkow, D.; Hart, L.; Normand, S.; Powell, A.; Li, Y.
EPI1370221	HA	Canada	2019-Jan-04	EPI_ISL_341352	A/Ontario/RV0599/2019	Ontario Agency for Health Protection and Promotion (OAHPP)	Public Health Agency of Canada (PHAC)	Bastien, N.; Grenkow, D.; Hart, L.; Normand, S.; Powell, A.; Li, Y.
EPI1363666	HA	Canada	2018-Dec-27	EPI_ISL_339914	A/Ontario/RV0494/2019	Ontario Agency for Health Protection and Promotion (OAHPP)	Public Health Agency of Canada (PHAC)	Bastien, N.; Grenkow, D.; Hart, L.; Normand, S.; Powell, A.; Li, Y.
EPI1342224	HA	Canada	2018-Dec-07	EPI_ISL_335475	A/Ontario/RV0106/2019	Ontario Agency for Health Protection and Promotion (OAHPP)	Public Health Agency of Canada (PHAC)	Bastien, N.; Grenkow, D.; Hart, L.; Normand, S.; Powell, A.; Li, Y.
EPI1342222	HA	Canada	2018-Dec-07	EPI_ISL_335474	A/Ontario/RV0105/2019	Ontario Agency for Health Protection and Promotion (OAHPP)	Public Health Agency of Canada (PHAC)	Bastien, N.; Grenkow, D.; Hart, L.; Normand, S.; Powell, A.; Li, Y.
EPI1335480	HA	Canada	2018-Dec-04	EPI_ISL_333908	A/Ontario/RV4227/2018	Ontario Agency for Health Protection and Promotion (OAHPP)	Public Health Agency of Canada (PHAC)	Bastien, N.; Grenkow, D.; Hart, L.; Normand, S.; Powell, A.; Li, Y.
EPI1324916	HA	Canada	2018-Nov-09	EPI_ISL_332159	A/Ontario/RV4048/2018	Ontario Agency for Health Protection and Promotion (OAHPP)	Public Health Agency of Canada (PHAC)	Bastien, N.; Grenkow, D.; Hart, L.; Normand, S.; Powell, A.; Li, Y.
EPI1222289	HA	Canada	2018-Feb-12	EPI_ISL_308088	A/Ontario/RV2997/2018	Ontario Agency for Health Protection and Promotion (OAHPP)	Public Health Agency of Canada (PHAC)	Bastien, N.; Grenkow, D.; Hart, L.; Normand, S.; Powell, A.; Li, Y.
EPI1212776	HA	Canada	2018-Feb-05	EPI_ISL_306296	A/Ontario/RV2336/2018	Ontario Agency for Health Protection and Promotion (OAHPP)	Public Health Agency of Canada (PHAC)	Bastien, N.; Grenkow, D.; Hart, L.; Normand, S.; Powell, A.; Li, Y.
EPI1004709	HA	Canada	2017-Apr-05	EPI_ISL_265077	A/Ontario/RV1784/2017	Ontario Agency for Health Protection and Promotion (OAHPP)	Public Health Agency of Canada (PHAC)	Bastien, N.; Grenkow, D.; Hart, L.; Normand, S.; Powell, A.; Li, Y.
EPI1004707	HA	Canada	2017-Apr-03	EPI_ISL_265076	A/Ontario/RV1783/2017	Ontario Agency for Health Protection and Promotion (OAHPP)	Public Health Agency of Canada (PHAC)	Bastien, N.; Grenkow, D.; Hart, L.; Normand, S.; Powell, A.; Li, Y.
EPI1366122	HA	Canada	2019-Jan-02	EPI_ISL_340590	A/Alberta/RV0735/2019	Provincial Laboratory of Public Health for Southern Alberta	Public Health Agency of Canada (PHAC)	Bastien, N.; Grenkow, D.; Hart, L.; Normand, S.; Powell, A.; Li, Y.
EPI1352763	HA	Canada	2018-Dec-02	EPI_ISL_337239	A/Alberta/RV0188/2019	Provincial Laboratory of Public Health for Southern Alberta	Public Health Agency of Canada (PHAC)	Bastien, N.; Grenkow, D.; Hart, L.; Normand, S.; Powell, A.; Li, Y.
EPI1341227	HA	Canada	2018-Nov-21	EPI_ISL_335232	A/Alberta/RV4293/2018	Provincial Laboratory of Public Health for Southern Alberta	Public Health Agency of Canada (PHAC)	Bastien, N.; Grenkow, D.; Hart, L.; Normand, S.; Powell, A.; Li, Y.
EPI1341225	HA	Canada	2018-Nov-16	EPI_ISL_335231	A/Alberta/RV4256/2018	Provincial Laboratory of Public Health for Southern Alberta	Public Health Agency of Canada (PHAC)	Bastien, N.; Grenkow, D.; Hart, L.; Normand, S.; Powell, A.; Li, Y.
EPI1318888	HA	Canada	2018-Sep-17	EPI_ISL_331227	A/Alberta/RV3946/2018	Provincial Laboratory of Public Health for Southern Alberta	Public Health Agency of Canada (PHAC)	Bastien, N.; Grenkow, D.; Hart, L.; Normand, S.; Powell, A.; Li, Y.
EPI1312276	HA	Canada	2018-Aug-26	EPI_ISL_330125	A/Alberta/RV3926/2018	Provincial Laboratory of Public Health for Southern Alberta	Public Health Agency of Canada (PHAC)	Bastien, N.; Grenkow, D.; Hart, L.; Normand, S.; Powell, A.; Li, Y.
EPI1312270	HA	Canada	2018-Jul-16	EPI_ISL_330122	A/Alberta/RV3923/2018	Provincial Laboratory of Public Health for Southern Alberta	Public Health Agency of Canada (PHAC)	Bastien, N.; Grenkow, D.; Hart, L.; Normand, S.; Powell, A.; Li, Y.
EPI1213711	HA	Canada	2018-Mar-07	EPI_ISL_306586	A/Alberta/RV2460/2018	Provincial Laboratory of Public Health for Southern Alberta	Public Health Agency of Canada (PHAC)	Bastien, N.; Grenkow, D.; Hart, L.; Normand, S.; Powell, A.; Li, Y.
EPI1201350	HA	Canada	2018-Feb-15	EPI_ISL_304029	A/Alberta/RV2062/2018	Provincial Laboratory of Public Health for Southern Alberta	Public Health Agency of Canada (PHAC)	Bastien, N.; Grenkow, D.; Hart, L.; Normand, S.; Powell, A.; Li, Y.
EPI1122739	HA	Canada	2017-Nov-06	EPI_ISL_288305	A/Alberta/RV2554/2017	Provincial Laboratory of Public Health for Southern Alberta	Public Health Agency of Canada (PHAC)	Bastien, N.; Grenkow, D.; Hart, L.; Normand, S.; Powell, A.; Li, Y.
EPI1086379	HA	Canada	2017-Jun-20	EPI_ISL_282928	A/Alberta/RV2186/2017	Provincial Laboratory of Public Health for Southern Alberta	Public Health Agency of Canada (PHAC)	Bastien, N.; Grenkow, D.; Hart, L.; Normand, S.; Powell, A.; Li, Y.
EPI1077158	HA	Canada	2017-Aug-27	EPI_ISL_281395	A/Alberta/RV2278/2017	Provincial Laboratory of Public Health for Southern Alberta	Public Health Agency of Canada (PHAC)	Bastien, N.; Grenkow, D.; Hart, L.; Normand, S.; Powell, A.; Li, Y.
EPI1064593	HA	Canada	2017-Aug-08	EPI_ISL_279008	A/Alberta/RV2252/2017	Provincial Laboratory of Public Health for Southern Alberta	Public Health Agency of Canada (PHAC)	Bastien, N.; Grenkow, D.; Hart, L.; Normand, S.; Powell, A.; Li, Y.
EPI1049871	HA	Canada	2017-Jul-05	EPI_ISL_276010	A/Alberta/RV2220/2017	Provincial Laboratory of Public Health for Southern Alberta	Public Health Agency of Canada (PHAC)	Bastien, N.; Grenkow, D.; Hart, L.; Normand, S.; Powell, A.; Li, Y.
EPI1049869	HA	Canada	2017-Jul-05	EPI_ISL_276009	A/Alberta/RV2219/2017	Provincial Laboratory of Public Health for Southern Alberta	Public Health Agency of Canada (PHAC)	Bastien, N.; Grenkow, D.; Hart, L.; Normand, S.; Powell, A.; Li, Y.
EPI1004011	HA	Canada	2017-Mar-10	EPI_ISL_264517	A/Alberta/RV1486/2017	Provincial Laboratory of Public Health for Southern Alberta	Public Health Agency of Canada (PHAC)	Bastien, N.; Grenkow, D.; Hart, L.; Normand, S.; Powell, A.; Li, Y.
EPI1184188	HA	Canada	2018-Jan-01	EPI_ISL_300635	A/British Columbia/RV0910/2018	B.C. Centre for Disease Control	Public Health Agency of Canada (PHAC)	Bastien, N.; Grenkow, D.; Hart, L.; Normand, S.; Powell, A.; Li, Y.
EPI1370271	HA	Canada	2019-Jan-14	EPI_ISL_341392	A/Saskatchewan/RV0638/2019	Roy Romanow Provincial Laboratory	Public Health Agency of Canada (PHAC)	Bastien, N.; Grenkow, D.; Hart, L.; Normand, S.; Powell, A.; Li, Y.
EPI1335260	HA	Canada	2018-Dec-04	EPI_ISL_333870	A/Saskatchewan/RV4337/2018	Roy Romanow Provincial Laboratory	Public Health Agency of Canada (PHAC)	Bastien, N.; Grenkow, D.; Hart, L.; Normand, S.; Powell, A.; Li, Y.
EPI1315793	HA	Canada	2018-Oct-01	EPI_ISL_330726	A/Saskatchewan/RV3936/2018	Roy Romanow Provincial Laboratory	Public Health Agency of Canada (PHAC)	Bastien, N.; Grenkow, D.; Hart, L.; Normand, S.; Powell, A.; Li, Y.
EPI1415196	HA	Canada	2018-Nov-30	EPI_ISL_350849	A/Newfoundland/RV1359/2019	Dr. Leonard A. Miller Centre for Health Services	Public Health Agency of Canada (PHAC)	Bastien, N.; Grenkow, D.; Hart, L.; Normand, S.; Powell, A.; Li, Y.
EPI1370279	HA	Canada	2018-Dec-03	EPI_ISL_341396	A/Nova Scotia/RV0932/2019	Queen Elizabeth II Health Sciences Centre	Public Health Agency of Canada (PHAC)	Bastien, N.; Grenkow, D.; Hart, L.; Normand, S.; Powell, A.; Li, Y.
EPI1324905	HA	Canada	2018-Oct-30	EPI_ISL_332153	A/Ontario/RV4036/2018	Public Health Ontario	Public Health Agency of Canada (PHAC)	Bastien, N.; Grenkow, D.; Hart, L.; Normand, S.; Powell, A.; Li, Y.
EPI1322976	HA	Canada	2018-Oct-24	EPI_ISL_331855	A/Ontario/RV3972/2018	Public Health Ontario	Public Health Agency of Canada (PHAC)	Bastien, N.; Grenkow, D.; Hart, L.; Normand, S.; Powell, A.; Li, Y.
EPI1358368	HA	Canada	2019-Jan-09	EPI_ISL_338943	A/Manitoba/RV0458/2019	Cadham Provincial Laboratory	Public Health Agency of Canada (PHAC)	Bastien, N.; Grenkow, D.; Hart, L.; Normand, S.; Powell, A.; Li, Y.
EPI1324759	HA	Canada	2018-Nov-13	EPI_ISL_332100	A/Manitoba/RV4008/2018	Cadham Provincial Laboratory	Public Health Agency of Canada (PHAC)	Bastien, N.; Grenkow, D.; Hart, L.; Normand, S.; Powell, A.; Li, Y.
EPI1342232	HA	Canada	2019-Jan-01	EPI_ISL_335479	A/Quebec/RV0164/2019	Laboratoire de Santé Publique du Québec	Public Health Agency of Canada (PHAC)	Bastien, N.; Grenkow, D.; Hart, L.; Normand, S.; Powell, A.; Li, Y.
EPI1342230	HA	Canada	2018-Dec-29	EPI_ISL_335478	A/Quebec/RV0161/2019	Laboratoire de Santé Publique du Québec	Public Health Agency of Canada (PHAC)	Bastien, N.; Grenkow, D.; Hart, L.; Normand, S.; Powell, A.; Li, Y.
EPI1342228	HA	Canada	2018-Dec-20	EPI_ISL_335477	A/Quebec/RV0140/2019	Laboratoire de Santé Publique du Québec	Public Health Agency of Canada (PHAC)	Bastien, N.; Grenkow, D.; Hart, L.; Normand, S.; Powell, A.; Li, Y.
EPI1335482	HA	Canada	2018-Dec-03	EPI_ISL_333909	A/Quebec/RV4233/2018	Laboratoire de Santé Publique du Québec	Public Health Agency of Canada (PHAC)	Bastien, N.; Grenkow, D.; Hart, L.; Normand, S.; Powell, A.; Li, Y.
EPI1335255	HA	Canada	2018-Nov-30	EPI_ISL_333867	A/Quebec/RV4237/2018	Laboratoire de Santé Publique du Québec	Public Health Agency of Canada (PHAC)	Bastien, N.; Grenkow, D.; Hart, L.; Normand, S.; Powell, A.; Li, Y.
EPI1321577	HA	Canada	2018-Oct-25	EPI_ISL_331652	A/Quebec/RV3959/2018	Laboratoire de Santé Publique du Québec	Public Health Agency of Canada (PHAC)	Bastien, N.; Grenkow, D.; Hart, L.; Normand, S.; Powell, A.; Li, Y.
EPI1415428	HA	Canada	2019-Feb-01	EPI_ISL_351018	A/New Brunswick/RV1394/2019	Hôpital Georges L. Dumont	Public Health Agency of Canada (PHAC)	Bastien, N.; Grenkow, D.; Hart, L.; Normand, S.; Powell, A.; Li, Y.
EPI1363673	HA	Canada	2019-Jan-18	EPI_ISL_339918	A/New Brunswick/RV0521/2019	Hôpital Georges L. Dumont	Public Health Agency of Canada (PHAC)	Bastien, N.; Grenkow, D.; Hart, L.; Normand, S.; Powell, A.; Li, Y.
EPI1363671	HA	Canada	2019-Jan-02	EPI_ISL_339917	A/New Brunswick/RV0519/2019	Hôpital Georges L. Dumont	Public Health Agency of Canada (PHAC)	Bastien, N.; Grenkow, D.; Hart, L.; Normand, S.; Powell, A.; Li, Y.
EPI1341259	HA	Canada	2018-Dec-07	EPI_ISL_335255	A/New Brunswick/RV0098/2019	Hôpital Georges L. Dumont	Public Health Agency of Canada (PHAC)	Bastien, N.; Grenkow, D.; Hart, L.; Normand, S.; Powell, A.; Li, Y.
EPI1341221	HA	Canada	2018-Nov-18	EPI_ISL_335229	A/New Brunswick/RV4244/2018	Hôpital Georges L. Dumont	Public Health Agency of Canada (PHAC)	Bastien, N.; Grenkow, D.; Hart, L.; Normand, S.; Powell, A.; Li, Y.
EPI1335486	HA	Canada	2018-Nov-28	EPI_ISL_333911	A/New Brunswick/RV4247/2018	Hôpital Georges L. Dumont	Public Health Agency of Canada (PHAC)	Bastien, N.; Grenkow, D.; Hart, L.; Normand, S.; Powell, A.; Li, Y.
EPI1332289	HA	Canada	2018-Nov-02	EPI_ISL_333401	A/Alberta/RV4154/2018	Hôpital Georges L. Dumont	Public Health Agency of Canada (PHAC)	Bastien, N.; Grenkow, D.; Hart, L.; Normand, S.; Powell, A.; Li, Y.
EPI1332287	HA	Canada	2018-Dec-02	EPI_ISL_333400	A/Quebec/RV4153/2018	Hôpital Georges L. Dumont	Public Health Agency of Canada (PHAC)	Bastien, N.; Grenkow, D.; Hart, L.; Normand, S.; Powell, A.; Li, Y.
EPI1272690	HA	Canada	2018-Jul-26	EPI_ISL_320980	A/Quebec/RV3901/2018		Public Health Agency of Canada (PHAC)	Bastien, N.; Grenkow, D.; Hart, L.; Normand, S.; Powell, A.; Li, Y.
EPI1261312	HA	Canada	2018-May-06	EPI_ISL_316498	A/New Brunswick/RV3875/2018		Public Health Agency of Canada (PHAC)	Bastien, N.; Grenkow, D.; Hart, L.; Normand, S.; Powell, A.; Li, Y.
EPI1260311	HA	Canada	2018-Feb-05	EPI_ISL_316096	A/New Brunswick/RV3334/2018		Public Health Agency of Canada (PHAC)	Bastien, N.; Grenkow, D.; Hart, L.; Normand, S.; Powell, A.; Li, Y.
EPI1251322	HA	Canada	2018-May-02	EPI_ISL_313839	A/Saskatchewan/RV3714/2018		Public Health Agency of Canada (PHAC)	Bastien, N.; Grenkow, D.; Hart, L.; Normand, S.; Powell, A.; Li, Y.
EPI1245632	HA	Canada	2018-Apr-18	EPI_ISL_312894	A/Saskatchewan/RV3555/2018		Public Health Agency of Canada (PHAC)	Bastien, N.; Grenkow, D.; Hart, L.; Normand, S.; Powell, A.; Li, Y.
EPI1245608	HA	Canada	2018-Apr-07	EPI_ISL_312886	A/Saskatchewan/RV3527/2018		Public Health Agency of Canada (PHAC)	Bastien, N.; Grenkow, D.; Hart, L.; Normand, S.; Powell, A.; Li, Y.
EPI1235104	HA	Canada	2018-Apr-03	EPI_ISL_310578	A/Quebec/RV2947/2018		Public Health Agency of Canada (PHAC)	Bastien, N.; Grenkow, D.; Hart, L.; Normand, S.; Powell, A.; Li, Y.
EPI1222325	HA	Canada	2018-Apr-04	EPI_ISL_308124	A/Manitoba/RV3088/2018		Public Health Agency of Canada (PHAC)	Bastien, N.; Grenkow, D.; Hart, L.; Normand, S.; Powell, A.; Li, Y.
EPI1215828	HA	Canada	2018-Mar-14	EPI_ISL_307102	A/Ontario/RV2906/2018		Public Health Agency of Canada (PHAC)	Bastien, N.; Grenkow, D.; Hart, L.; Normand, S.; Powell, A.; Li, Y.
EPI1203443	HA	Canada	2018-Mar-04	EPI_ISL_304677	A/Quebec/RV2263/2018		Public Health Agency of Canada (PHAC)	Bastien, N.; Grenkow, D.; Hart, L.; Normand, S.; Powell, A.; Li, Y.
EPI1192310	HA	Canada	2018-Feb-01	EPI_ISL_302195	A/Quebec/RV1227/2018		Public Health Agency of Canada (PHAC)	Bastien, N.; Grenkow, D.; Hart, L.; Normand, S.; Powell, A.; Li, Y.
EPI1188118	HA	Canada	2018-Jan-10	EPI_ISL_301243	A/Saskatchewan/RV0750/2018		Public Health Agency of Canada (PHAC)	Bastien, N.; Grenkow, D.; Hart, L.; Normand, S.; Powell, A.; Li, Y.
EPI1187798	HA	Canada	2018-Feb-05	EPI_ISL_301127	A/Quebec/RV1271/2018		Public Health Agency of Canada (PHAC)	Bastien, N.; Grenkow, D.; Hart, L.; Normand, S.; Powell, A.; Li, Y.
EPI1149942	HA	Canada	2018-Jan-11	EPI_ISL_293262	A/Quebec/RV0268/2018		Public Health Agency of Canada (PHAC)	Bastien, N.; Grenkow, D.; Hart, L.; Normand, S.; Powell, A.; Li, Y.
EPI1149937	HA	Canada	2018-Jan-08	EPI_ISL_293259	A/Quebec/RV0259/2018		Public Health Agency of Canada (PHAC)	Bastien, N.; Grenkow, D.; Hart, L.; Normand, S.; Powell, A.; Li, Y.
EPI1140921	HA	Canada	2017-Dec-08	EPI_ISL_291451	A/Saskatchewan/RV0056/2018		Public Health Agency of Canada (PHAC)	Bastien, N.; Grenkow, D.; Hart, L.; Normand, S.; Powell, A.; Li, Y.
EPI1140914	HA	Canada	2017-Dec-25	EPI_ISL_291445	A/Quebec/RV0036/2018		Public Health Agency of Canada (PHAC)	Bastien, N.; Grenkow, D.; Hart, L.; Normand, S.; Powell, A.; Li, Y.
EPI1140218	HA	Canada	2017-Nov-29	EPI_ISL_291202	A/Quebec/RV2673/2017		Public Health Agency of Canada (PHAC)	Bastien, N.; Grenkow, D.; Hart, L.; Normand, S.; Powell, A.; Li, Y.
EPI1010296	HA	Canada	2017-Apr-09	EPI_ISL_267024	A/New Brunswick/RV2057/2017		Public Health Agency of Canada (PHAC)	Bastien, N.; Grenkow, D.; Hart, L.; Normand, S.; Powell, A.; Li, Y.
EPI1004703	HA	Canada	2017-Mar-15	EPI_ISL_265074	A/Ontario/RV1744/2017		Public Health Agency of Canada (PHAC)	Bastien, N.; Grenkow, D.; Hart, L.; Normand, S.; Powell, A.; Li, Y.
EPI1004699	HA	Canada	2017-Feb-08	EPI_ISL_265072	A/Ontario/RV0946/2017		Public Health Agency of Canada (PHAC)	Bastien, N.; Grenkow, D.; Hart, L.; Normand, S.; Powell, A.; Li, Y.
EPI252490	HA	Canada	2009-Nov-03	EPI_ISL_73467	A/Ontario/315181/2009		Import from public-domain	Eshaghi,A.; Alexander,D.C.; Rosenfeld,P.; Ma,J.H.; Gubbay,J.B.; Low,D.E.
EPI252474	HA	Canada	2009-Nov-02	EPI_ISL_73465	A/Ontario/315047/2009		Import from public-domain	Eshaghi,A.; Alexander,D.C.; Rosenfeld,P.; Ma,J.H.; Gubbay,J.B.; Low,D.E.
EPI252466	HA	Canada	2009-Nov-04	EPI_ISL_73464	A/Ontario/315015/2009		Import from public-domain	Eshaghi,A.; Alexander,D.C.; Rosenfeld,P.; Ma,J.H.; Gubbay,J.B.; Low,D.E.
EPI252402	HA	Canada	2009-Oct-27	EPI_ISL_73456	A/Ontario/305598/2009		Import from public-domain	Eshaghi,A.; Alexander,D.C.; Rosenfeld,P.; Ma,J.H.; Gubbay,J.B.; Low,D.E.
EPI1367586	HA	Canada	2018-Nov-25	EPI_ISL_340965	A/Ontario/RV4218/2018	National Microbiology Laboratory, Public Health Agency of Canada (PHAC)	Centers for Disease Control and Prevention
EPI1186271	HA	Canada	2018-Jan-17	EPI_ISL_300907	A/Quebec/RV0700/2018	National Microbiology Laboratory, Public Health Agency of Canada (PHAC)	Centers for Disease Control and Prevention
EPI1164554	HA	Canada	2017-Nov-13	EPI_ISL_296236	A/Ontario/RV2715/2017	National Microbiology Laboratory, Public Health Agency of Canada (PHAC)	Centers for Disease Control and Prevention
EPI870850	HA	Canada	2016-Oct-22	EPI_ISL_240226	A/Quebec/RV3133/2016	National Microbiology Laboratory, Public Health Agency of Canada (PHAC)	Centers for Disease Control and Prevention
EPI791903	HA	Canada	2016-Mar-22	EPI_ISL_227447	A/Quebec/RV1422/2016	National Microbiology Laboratory, Public Health Agency of Canada (PHAC)	Centers for Disease Control and Prevention
EPI791895	HA	Canada	2016-Mar-19	EPI_ISL_227446	A/Quebec/RV1404/2016	National Microbiology Laboratory, Public Health Agency of Canada (PHAC)	Centers for Disease Control and Prevention
EPI791879	HA	Canada	2016-Mar-17	EPI_ISL_227444	A/Quebec/RV1402/2016	National Microbiology Laboratory, Public Health Agency of Canada (PHAC)	Centers for Disease Control and Prevention
EPI759641	HA	Canada	2016-Jan-13	EPI_ISL_221644	A/Saskatchewan/RV0045/2016	National Microbiology Laboratory, Public Health Agency of Canada (PHAC)	Centers for Disease Control and Prevention
EPI759241	HA	Canada	2015-Dec-21	EPI_ISL_221593	A/Alberta/RV0061/2016	National Microbiology Laboratory, Public Health Agency of Canada (PHAC)	Centers for Disease Control and Prevention
EPI742109	HA	Canada	2015-Dec-03	EPI_ISL_218145	A/Ontario/RV0013/2016	National Microbiology Laboratory, Public Health Agency of Canada (PHAC)	Centers for Disease Control and Prevention
EPI231297	HA	Canada	2009-Nov-05	EPI_ISL_66255	A/Ontario/RV3181/2009	National Microbiology Laboratory, Public Health Agency of Canada (PHAC)	Centers for Disease Control and Prevention
EPI1370353	HA	Canada	2019-Feb-07	EPI_ISL_341425	A/Quebec/RV0945/2019	Laboratoire de Santé Publique du Québec	Public Health Agency of Canada (PHAC)	Bastien, N.; Grenkow, D.; Hart, L.; Normand, S.; Powell, A.; Li, Y.
EPI1378195	HA	Canada	2019-Feb-17	EPI_ISL_343549	A/Quebec/RV1048/2019	Laboratoire de Santé Publique du Québec	Public Health Agency of Canada (PHAC)	Bastien, N.; Grenkow, D.; Hart, L.; Normand, S.; Powell, A.; Li, Y.
EPI1415430	HA	Canada	2019-Feb-06	EPI_ISL_351019	A/New Brunswick/RV1396/2019	Hôpital Georges L. Dumont	Public Health Agency of Canada (PHAC)	Bastien, N.; Grenkow, D.; Hart, L.; Normand, S.; Powell, A.; Li, Y.
EPI1426988	HA	Canada	2019-Mar-29	EPI_ISL_353329	A/Manitoba/RV1597/2019	Cadham Provincial Laboratory	Public Health Agency of Canada (PHAC)	Bastien, N.; Grenkow, D.; Hart, L.; Normand, S.; Powell, A.; Li, Y.
EPI1431667	HA	Canada	2019-Mar-01	EPI_ISL_354030	A/Quebec/RV1512/2019	Laboratoire de Santé Publique du Québec	Public Health Agency of Canada (PHAC)	Bastien, N.; Grenkow, D.; Hart, L.; Normand, S.; Powell, A.; Li, Y.
EPI1440460	HA	Canada	2019-Mar-01	EPI_ISL_355864	A/New Brunswick/RV1806/2019	Hôpital Georges L. Dumont	Public Health Agency of Canada (PHAC)	Bastien, N.; Grenkow, D.; Hart, L.; Normand, S.; Powell, A.; Li, Y.
EPI1485398	HA	Canada	2019-Jun-05	EPI_ISL_363658	A/Saskatchewan/RV2077/2019	Roy Romanow Provincial Laboratory	Public Health Agency of Canada (PHAC)	Bastien, N.; Grenkow, D.; Hart, L.; Normand, S.; Powell, A.; Li, Y.
EPI1492515	HA	Canada	2019-May-28	EPI_ISL_365175	A/Saskatchewan/RV2230/2019	Roy Romanow Provincial Laboratory	Public Health Agency of Canada (PHAC)	Bastien, N.; Grenkow, D.; Hart, L.; Normand, S.; Powell, A.; Li, Y.
EPI1493330	HA	Canada	2019-Jun-01	EPI_ISL_365293	A/Ontario/RV2233/2019	Ontario Agency for Health Protection and Promotion (OAHPP)	Public Health Agency of Canada (PHAC)	Bastien, N.; Grenkow, D.; Hart, L.; Normand, S.; Powell, A.; Li, Y.
EPI1583329	HA	Canada	2019-Jul-22	EPI_ISL_389031	A/Ontario/RV2392/2019	Ontario Agency for Health Protection and Promotion (OAHPP)	Public Health Agency of Canada (PHAC)	Bastien, N.; Grenkow, D.; Hart, L.; Normand, S.; Powell, A.; Li, Y.
EPI1644506	HA	Canada	2019-Sep-23	EPI_ISL_401185	A/Saskatchewan/RV2452/2019	National Microbiology Laboratory, Public Health Agency of Canada (PHAC)	Centers for Disease Control and Prevention
EPI1736492	HA	Canada	2019-Sep-29	EPI_ISL_435736	A/Ontario/RV2468/2019	Ontario Agency for Health Protection and Promotion (OAHPP)	Public Health Agency of Canada (PHAC)	Bastien, N.; Grenkow, D.; Hart, L.; Powell, A.; Li, Y.
EPI1736914	HA	Canada	2019-Aug-19	EPI_ISL_436091	A/Ontario/RV2442/2019	Ontario Agency for Health Protection and Promotion (OAHPP)	Public Health Agency of Canada (PHAC)	Bastien, N.; Grenkow, D.; Hart, L.; Normand, S.; Powell, A.; Li, Y.
EPI1370351	HA	Canada	2019-Jan-18	EPI_ISL_341424	A/Ontario/RV0817/2019	Ontario Agency for Health Protection and Promotion (OAHPP)	Public Health Agency of Canada (PHAC)	Bastien, N.; Grenkow, D.; Hart, L.; Normand, S.; Powell, A.; Li, Y.
EPI1335478	HA	Canada	2018-Nov-25	EPI_ISL_333907	A/Ontario/RV4218/2018	Ontario Agency for Health Protection and Promotion (OAHPP)	Public Health Agency of Canada (PHAC)	Bastien, N.; Grenkow, D.; Hart, L.; Normand, S.; Powell, A.; Li, Y.
EPI1004693	HA	Canada	2016-Dec-09	EPI_ISL_265069	A/Ontario/RV0123/2017	Ontario Agency for Health Protection and Promotion (OAHPP)	Public Health Agency of Canada (PHAC)	Bastien, N.; Grenkow, D.; Hart, L.; Normand, S.; Powell, A.; Li, Y.
EPI1385129	HA	Canada	2019-Feb-07	EPI_ISL_345883	A/Alberta/RV1146/2019	Provincial Laboratory of Public Health for Southern Alberta	Public Health Agency of Canada (PHAC)	Bastien, N.; Grenkow, D.; Hart, L.; Normand, S.; Powell, A.; Li, Y.
EPI1341229	HA	Canada	2018-Nov-20	EPI_ISL_335233	A/Alberta/RV4310/2018	Provincial Laboratory of Public Health for Southern Alberta	Public Health Agency of Canada (PHAC)	Bastien, N.; Grenkow, D.; Hart, L.; Normand, S.; Powell, A.; Li, Y.
EPI1265622	HA	Canada	2018-Jun-02	EPI_ISL_319614	A/Alberta/RV3886/2018	Provincial Laboratory of Public Health for Southern Alberta	Public Health Agency of Canada (PHAC)	Bastien, N.; Grenkow, D.; Hart, L.; Normand, S.; Powell, A.; Li, Y.
EPI1251879	HA	Canada	2018-Apr-08	EPI_ISL_314019	A/Alberta/RV3723/2018	Provincial Laboratory of Public Health for Southern Alberta	Public Health Agency of Canada (PHAC)	Bastien, N.; Grenkow, D.; Hart, L.; Normand, S.; Powell, A.; Li, Y.
EPI1183087	HA	Canada	2018-Jan-03	EPI_ISL_300247	A/Alberta/RV1027/2018	Provincial Laboratory of Public Health for Southern Alberta	Public Health Agency of Canada (PHAC)	Bastien, N.; Grenkow, D.; Hart, L.; Normand, S.; Powell, A.; Li, Y.
EPI1335488	HA	Canada	2018-Oct-09	EPI_ISL_333912	A/British Columbia/RV4197/2018	B.C. Centre for Disease Control	Public Health Agency of Canada (PHAC)	Bastien, N.; Grenkow, D.; Hart, L.; Normand, S.; Powell, A.; Li, Y.
EPI1370269	HA	Canada	2019-Feb-07	EPI_ISL_341391	A/Saskatchewan/RV0927/2019	Roy Romanow Provincial Laboratory	Public Health Agency of Canada (PHAC)	Bastien, N.; Grenkow, D.; Hart, L.; Normand, S.; Powell, A.; Li, Y.
EPI1332283	HA	Canada	2018-Dec-05	EPI_ISL_333398	A/Manitoba/RV4145/2018	Roy Romanow Provincial Laboratory	Public Health Agency of Canada (PHAC)	Bastien, N.; Grenkow, D.; Hart, L.; Normand, S.; Powell, A.; Li, Y.
EPI1324922	HA	Canada	2018-Nov-04	EPI_ISL_332162	A/Saskatchewan/RV4070/2018	Roy Romanow Provincial Laboratory	Public Health Agency of Canada (PHAC)	Bastien, N.; Grenkow, D.; Hart, L.; Normand, S.; Powell, A.; Li, Y.
EPI1415420	HA	Canada	2019-Feb-15	EPI_ISL_351013	A/Newfoundland/RV1380/2019	Dr. Leonard A. Miller Centre for Health Services	Public Health Agency of Canada (PHAC)	Bastien, N.; Grenkow, D.; Hart, L.; Normand, S.; Powell, A.; Li, Y.
EPI1415194	HA	Canada	2018-Dec-07	EPI_ISL_350848	A/Newfoundland/RV1358/2019	Dr. Leonard A. Miller Centre for Health Services	Public Health Agency of Canada (PHAC)	Bastien, N.; Grenkow, D.; Hart, L.; Normand, S.; Powell, A.; Li, Y.
EPI1485434	HA	Canada	2019-May-04	EPI_ISL_363681	A/Alberta/RV2118/2019	Provincial Laboratory for Public Health for Northern Alberta	Public Health Agency of Canada (PHAC)	Bastien, N.; Grenkow, D.; Hart, L.; Normand, S.; Powell, A.; Li, Y.
EPI1435614	HA	Canada	2019-Apr-07	EPI_ISL_354621	A/Manitoba/RV1745/2019	Cadham Provincial Laboratory	Public Health Agency of Canada (PHAC)	Bastien, N.; Grenkow, D.; Hart, L.; Normand, S.; Powell, A.; Li, Y.
EPI1358361	HA	Canada	2019-Jan-15	EPI_ISL_338939	A/Quebec/RV0383/2019	Laboratoire de Santé Publique du Québec	Public Health Agency of Canada (PHAC)	Bastien, N.; Grenkow, D.; Hart, L.; Normand, S.; Powell, A.; Li, Y.
EPI1324757	HA	Canada	2018-Nov-13	EPI_ISL_332099	A/Quebec/RV4004/2018	Laboratoire de Santé Publique du Québec	Public Health Agency of Canada (PHAC)	Bastien, N.; Grenkow, D.; Hart, L.; Normand, S.; Powell, A.; Li, Y.
EPI1440459	HA	Canada	2019-Mar-03	EPI_ISL_355863	A/New Brunswick/RV1805/2019	Hôpital Georges L. Dumont	Public Health Agency of Canada (PHAC)	Bastien, N.; Grenkow, D.; Hart, L.; Normand, S.; Powell, A.; Li, Y.
EPI1213760	HA	Canada	2018-Mar-15	EPI_ISL_306631	A/Manitoba/RV2629/2018		Public Health Agency of Canada (PHAC)	Bastien, N.; Grenkow, D.; Hart, L.; Normand, S.; Powell, A.; Li, Y.
EPI1140939	HA	Canada	2017-Dec-18	EPI_ISL_291468	A/Saskatchewan/RV0083/2018		Public Health Agency of Canada (PHAC)	Bastien, N.; Grenkow, D.; Hart, L.; Normand, S.; Powell, A.; Li, Y.
EPI1140236	HA	Canada	2017-Nov-27	EPI_ISL_291217	A/Saskatchewan/RV2692/2017		Public Health Agency of Canada (PHAC)	Bastien, N.; Grenkow, D.; Hart, L.; Normand, S.; Powell, A.; Li, Y.
EPI1131015	HA	Canada	2017-Nov-18	EPI_ISL_289662	A/Ontario/RV2567/2017		Public Health Agency of Canada (PHAC)	Bastien, N.; Grenkow, D.; Hart, L.; Normand, S.; Powell, A.; Li, Y.
EPI252530	HA	Canada	2009-Nov-17	EPI_ISL_73472	A/Ontario/328474/2009		Import from public-domain	Eshaghi,A.; Alexander,D.C.; Rosenfeld,P.; Ma,J.H.; Gubbay,J.B.; Low,D.E.
EPI252450	HA	Canada	2009-Nov-02	EPI_ISL_73462	A/Ontario/314603/2009		Import from public-domain	Eshaghi,A.; Alexander,D.C.; Rosenfeld,P.; Ma,J.H.; Gubbay,J.B.; Low,D.E.
EPI252442	HA	Canada	2009-Nov-03	EPI_ISL_73461	A/Ontario/314137/2009		Import from public-domain	Eshaghi,A.; Alexander,D.C.; Rosenfeld,P.; Ma,J.H.; Gubbay,J.B.; Low,D.E.
EPI252378	HA	Canada	2009-Oct-19	EPI_ISL_73453	A/Ontario/29801/2009		Import from public-domain	Eshaghi,A.; Alexander,D.C.; Rosenfeld,P.; Ma,J.H.; Gubbay,J.B.; Low,D.E.
EPI791923	HA	Canada	2016-Mar-09	EPI_ISL_227450	A/Ontario/RV1528/2016	National Microbiology Laboratory, Public Health Agency of Canada (PHAC)	Centers for Disease Control and Prevention
EPI759218	HA	Canada	2015-Dec-18	EPI_ISL_221590	A/Alberta/RV0041/2016	National Microbiology Laboratory, Public Health Agency of Canada (PHAC)	Centers for Disease Control and Prevention
EPI231300	HA	Canada	2009-Nov-03	EPI_ISL_66256	A/Ontario/RV3185/2009	National Microbiology Laboratory, Public Health Agency of Canada (PHAC)	Centers for Disease Control and Prevention
EPI1436732	HA	Canada	2019-Mar-02	EPI_ISL_355203	A/Ontario/RV1705/2019	Ontario Agency for Health Protection and Promotion (OAHPP)	Public Health Agency of Canada (PHAC)	Bastien, N.; Grenkow, D.; Hart, L.; Normand, S.; Powell, A.; Li, Y.
EPI1394548	HA	Canada	2019-Mar-05	EPI_ISL_347774	A/Ontario/RV1284/2019	Ontario Agency for Health Protection and Promotion (OAHPP)	Public Health Agency of Canada (PHAC)	Bastien, N.; Grenkow, D.; Hart, L.; Normand, S.; Powell, A.; Li, Y.
EPI1394546	HA	Canada	2019-Mar-06	EPI_ISL_347773	A/Ontario/RV1283/2019	Ontario Agency for Health Protection and Promotion (OAHPP)	Public Health Agency of Canada (PHAC)	Bastien, N.; Grenkow, D.; Hart, L.; Normand, S.; Powell, A.; Li, Y.
EPI1385084	HA	Canada	2019-Feb-01	EPI_ISL_345851	A/Ontario/RV1058/2019	Ontario Agency for Health Protection and Promotion (OAHPP)	Public Health Agency of Canada (PHAC)	Bastien, N.; Grenkow, D.; Hart, L.; Normand, S.; Powell, A.; Li, Y.
EPI1370227	HA	Canada	2019-Jan-08	EPI_ISL_341355	A/Ontario/RV0669/2019	Ontario Agency for Health Protection and Promotion (OAHPP)	Public Health Agency of Canada (PHAC)	Bastien, N.; Grenkow, D.; Hart, L.; Normand, S.; Powell, A.; Li, Y.
EPI1358356	HA	Canada	2018-Dec-29	EPI_ISL_338936	A/Ontario/RV0359/2019	Ontario Agency for Health Protection and Promotion (OAHPP)	Public Health Agency of Canada (PHAC)	Bastien, N.; Grenkow, D.; Hart, L.; Normand, S.; Powell, A.; Li, Y.
EPI1355490	HA	Canada	2018-Dec-27	EPI_ISL_338302	A/Ontario/RV0331/2019	Ontario Agency for Health Protection and Promotion (OAHPP)	Public Health Agency of Canada (PHAC)	Bastien, N.; Grenkow, D.; Hart, L.; Normand, S.; Powell, A.; Li, Y.
EPI1342220	HA	Canada	2018-Dec-07	EPI_ISL_335473	A/Ontario/RV0104/2019	Ontario Agency for Health Protection and Promotion (OAHPP)	Public Health Agency of Canada (PHAC)	Bastien, N.; Grenkow, D.; Hart, L.; Normand, S.; Powell, A.; Li, Y.
EPI1342218	HA	Canada	2018-Dec-05	EPI_ISL_335472	A/Ontario/RV0103/2019	Ontario Agency for Health Protection and Promotion (OAHPP)	Public Health Agency of Canada (PHAC)	Bastien, N.; Grenkow, D.; Hart, L.; Normand, S.; Powell, A.; Li, Y.
EPI1335470	HA	Canada	2018-Nov-12	EPI_ISL_333900	A/Ontario/RV4209/2018	Ontario Agency for Health Protection and Promotion (OAHPP)	Public Health Agency of Canada (PHAC)	Bastien, N.; Grenkow, D.; Hart, L.; Normand, S.; Powell, A.; Li, Y.
EPI1251395	HA	Canada	2018-May-11	EPI_ISL_313862	A/Ontario/RV3760/2018	Ontario Agency for Health Protection and Promotion (OAHPP)	Public Health Agency of Canada (PHAC)	Bastien, N.; Grenkow, D.; Hart, L.; Normand, S.; Powell, A.; Li, Y.
EPI1075153	HA	Canada	2017-Aug-01	EPI_ISL_280754	A/Ontario/RV2269/2017	Ontario Agency for Health Protection and Promotion (OAHPP)	Public Health Agency of Canada (PHAC)	Bastien, N.; Grenkow, D.; Hart, L.; Normand, S.; Powell, A.; Li, Y.
EPI1004701	HA	Canada	2017-Feb-09	EPI_ISL_265073	A/Ontario/RV1150/2017	Ontario Agency for Health Protection and Promotion (OAHPP)	Public Health Agency of Canada (PHAC)	Bastien, N.; Grenkow, D.; Hart, L.; Normand, S.; Powell, A.; Li, Y.
EPI1004695	HA	Canada	2017-Jan-06	EPI_ISL_265070	A/Ontario/RV0695/2017	Ontario Agency for Health Protection and Promotion (OAHPP)	Public Health Agency of Canada (PHAC)	Bastien, N.; Grenkow, D.; Hart, L.; Normand, S.; Powell, A.; Li, Y.
EPI1004691	HA	Canada	2016-Dec-03	EPI_ISL_265068	A/Ontario/RV0109/2017	Ontario Agency for Health Protection and Promotion (OAHPP)	Public Health Agency of Canada (PHAC)	Bastien, N.; Grenkow, D.; Hart, L.; Normand, S.; Powell, A.; Li, Y.
EPI1004689	HA	Canada	2016-Oct-18	EPI_ISL_265067	A/Ontario/RV3181/2016	Ontario Agency for Health Protection and Promotion (OAHPP)	Public Health Agency of Canada (PHAC)	Bastien, N.; Grenkow, D.; Hart, L.; Normand, S.; Powell, A.; Li, Y.
EPI1415240	HA	Canada	2019-Mar-13	EPI_ISL_350882	A/Alberta/RV1455/2019	Provincial Laboratory of Public Health for Southern Alberta	Public Health Agency of Canada (PHAC)	Bastien, N.; Grenkow, D.; Hart, L.; Normand, S.; Powell, A.; Li, Y.
EPI1415238	HA	Canada	2019-Mar-13	EPI_ISL_350881	A/Alberta/RV1454/2019	Provincial Laboratory of Public Health for Southern Alberta	Public Health Agency of Canada (PHAC)	Bastien, N.; Grenkow, D.; Hart, L.; Normand, S.; Powell, A.; Li, Y.
EPI1385134	HA	Canada	2019-Feb-04	EPI_ISL_345886	A/Alberta/RV1149/2019	Provincial Laboratory of Public Health for Southern Alberta	Public Health Agency of Canada (PHAC)	Bastien, N.; Grenkow, D.; Hart, L.; Normand, S.; Powell, A.; Li, Y.
EPI1366124	HA	Canada	2019-Jan-17	EPI_ISL_340591	A/Alberta/RV0740/2019	Provincial Laboratory of Public Health for Southern Alberta	Public Health Agency of Canada (PHAC)	Bastien, N.; Grenkow, D.; Hart, L.; Normand, S.; Powell, A.; Li, Y.
EPI1352765	HA	Canada	2018-Dec-14	EPI_ISL_337240	A/Alberta/RV0224/2019	Provincial Laboratory of Public Health for Southern Alberta	Public Health Agency of Canada (PHAC)	Bastien, N.; Grenkow, D.; Hart, L.; Normand, S.; Powell, A.; Li, Y.
EPI1324769	HA	Canada	2018-Oct-08	EPI_ISL_332106	A/Alberta/RV4025/2018	Provincial Laboratory of Public Health for Southern Alberta	Public Health Agency of Canada (PHAC)	Bastien, N.; Grenkow, D.; Hart, L.; Normand, S.; Powell, A.; Li, Y.
EPI1324767	HA	Canada	2018-Oct-27	EPI_ISL_332105	A/Alberta/RV4024/2018	Provincial Laboratory of Public Health for Southern Alberta	Public Health Agency of Canada (PHAC)	Bastien, N.; Grenkow, D.; Hart, L.; Normand, S.; Powell, A.; Li, Y.
EPI1312278	HA	Canada	2018-Sep-01	EPI_ISL_330126	A/Alberta/RV3930/2018	Provincial Laboratory of Public Health for Southern Alberta	Public Health Agency of Canada (PHAC)	Bastien, N.; Grenkow, D.; Hart, L.; Normand, S.; Powell, A.; Li, Y.
EPI1312268	HA	Canada	2018-Jul-07	EPI_ISL_330121	A/Alberta/RV3922/2018	Provincial Laboratory of Public Health for Southern Alberta	Public Health Agency of Canada (PHAC)	Bastien, N.; Grenkow, D.; Hart, L.; Normand, S.; Powell, A.; Li, Y.
EPI1265629	HA	Canada	2018-Jun-20	EPI_ISL_319620	A/Alberta/RV3893/2018	Provincial Laboratory of Public Health for Southern Alberta	Public Health Agency of Canada (PHAC)	Bastien, N.; Grenkow, D.; Hart, L.; Normand, S.; Powell, A.; Li, Y.
EPI1256199	HA	Canada	2018-May-04	EPI_ISL_314978	A/Alberta/RV3824/2018	Provincial Laboratory of Public Health for Southern Alberta	Public Health Agency of Canada (PHAC)	Bastien, N.; Grenkow, D.; Hart, L.; Normand, S.; Powell, A.; Li, Y.
EPI1214163	HA	Canada	2018-Mar-08	EPI_ISL_306743	A/Alberta/RV2761/2018	Provincial Laboratory of Public Health for Southern Alberta	Public Health Agency of Canada (PHAC)	Bastien, N.; Grenkow, D.; Hart, L.; Normand, S.; Powell, A.; Li, Y.
EPI1188122	HA	Canada	2017-Dec-07	EPI_ISL_301245	A/Alberta/RV0810/2018	Provincial Laboratory of Public Health for Southern Alberta	Public Health Agency of Canada (PHAC)	Bastien, N.; Grenkow, D.; Hart, L.; Normand, S.; Powell, A.; Li, Y.
EPI1183096	HA	Canada	2018-Jan-08	EPI_ISL_300255	A/Alberta/RV1035/2018	Provincial Laboratory of Public Health for Southern Alberta	Public Health Agency of Canada (PHAC)	Bastien, N.; Grenkow, D.; Hart, L.; Normand, S.; Powell, A.; Li, Y.
EPI1004009	HA	Canada	2016-Nov-11	EPI_ISL_264516	A/Alberta/RV3227/2016	Provincial Laboratory of Public Health for Southern Alberta	Public Health Agency of Canada (PHAC)	Bastien, N.; Grenkow, D.; Hart, L.; Normand, S.; Powell, A.; Li, Y.
EPI1431689	HA	Canada	2019-Feb-26	EPI_ISL_354047	A/British Columbia/RV1567/2019	B.C. Centre for Disease Control	Public Health Agency of Canada (PHAC)	Bastien, N.; Grenkow, D.; Hart, L.; Normand, S.; Powell, A.; Li, Y.
EPI1431683	HA	Canada	2019-Jan-07	EPI_ISL_354044	A/British Columbia/RV1536/2019	B.C. Centre for Disease Control	Public Health Agency of Canada (PHAC)	Bastien, N.; Grenkow, D.; Hart, L.; Normand, S.; Powell, A.; Li, Y.
EPI1394561	HA	Canada	2019-Mar-04	EPI_ISL_347785	A/Saskatchewan/RV1326/2019	Roy Romanow Provincial Laboratory	Public Health Agency of Canada (PHAC)	Bastien, N.; Grenkow, D.; Hart, L.; Normand, S.; Powell, A.; Li, Y.
EPI1394558	HA	Canada	2019-Mar-04	EPI_ISL_347783	A/Saskatchewan/RV1317/2019	Roy Romanow Provincial Laboratory	Public Health Agency of Canada (PHAC)	Bastien, N.; Grenkow, D.; Hart, L.; Normand, S.; Powell, A.; Li, Y.
EPI1363690	HA	Canada	2019-Jan-22	EPI_ISL_339929	A/Saskatchewan/RV0644/2019	Roy Romanow Provincial Laboratory	Public Health Agency of Canada (PHAC)	Bastien, N.; Grenkow, D.; Hart, L.; Normand, S.; Powell, A.; Li, Y.
EPI1332285	HA	Canada	2018-Dec-02	EPI_ISL_333399	A/Manitoba/RV4147/2018	Roy Romanow Provincial Laboratory	Public Health Agency of Canada (PHAC)	Bastien, N.; Grenkow, D.; Hart, L.; Normand, S.; Powell, A.; Li, Y.
EPI1315795	HA	Canada	2018-Oct-04	EPI_ISL_330727	A/Saskatchewan/RV3939/2018	Roy Romanow Provincial Laboratory	Public Health Agency of Canada (PHAC)	Bastien, N.; Grenkow, D.; Hart, L.; Normand, S.; Powell, A.; Li, Y.
EPI1415422	HA	Canada	2019-Feb-15	EPI_ISL_351014	A/Newfoundland/RV1387/2019	Dr. Leonard A. Miller Centre for Health Services	Public Health Agency of Canada (PHAC)	Bastien, N.; Grenkow, D.; Hart, L.; Normand, S.; Powell, A.; Li, Y.
EPI1484556	HA	Canada	2019-Mar-22	EPI_ISL_363330	A/Prince Edward Island/RV1898/2019	Queen Elizabeth Hospital Department of Laboratory Medicine	Public Health Agency of Canada (PHAC)	Bastien, N.; Grenkow, D.; Hart, L.; Normand, S.; Powell, A.; Li, Y.
EPI1484550	HA	Canada	2019-Feb-05	EPI_ISL_363327	A/Prince Edward Island/RV1894/2019	Queen Elizabeth Hospital Department of Laboratory Medicine	Public Health Agency of Canada (PHAC)	Bastien, N.; Grenkow, D.; Hart, L.; Normand, S.; Powell, A.; Li, Y.
EPI1484536	HA	Canada	2019-Mar-06	EPI_ISL_363319	A/Nova Scotia/RV1883/2019	Queen Elizabeth II Health Sciences Centre	Public Health Agency of Canada (PHAC)	Bastien, N.; Grenkow, D.; Hart, L.; Normand, S.; Powell, A.; Li, Y.
EPI1484534	HA	Canada	2019-Mar-01	EPI_ISL_363318	A/Nova Scotia/RV1882/2019	Queen Elizabeth II Health Sciences Centre	Public Health Agency of Canada (PHAC)	Bastien, N.; Grenkow, D.; Hart, L.; Normand, S.; Powell, A.; Li, Y.
EPI1332291	HA	Canada	2018-Nov-09	EPI_ISL_333402	A/Alberta/RV4164/2018	Public Health Ontario	Public Health Agency of Canada (PHAC)	Bastien, N.; Grenkow, D.; Hart, L.; Normand, S.; Powell, A.; Li, Y.
EPI1326394	HA	Canada	2018-Nov-16	EPI_ISL_332354	A/Ontario/RV4081/2018	Public Health Ontario	Public Health Agency of Canada (PHAC)	Bastien, N.; Grenkow, D.; Hart, L.; Normand, S.; Powell, A.; Li, Y.
EPI1378191	HA	Canada	2019-Feb-01	EPI_ISL_343547	A/Manitoba/RV1043/2019	Cadham Provincial Laboratory	Public Health Agency of Canada (PHAC)	Bastien, N.; Grenkow, D.; Hart, L.; Normand, S.; Powell, A.; Li, Y.
EPI1315791	HA	Canada	2018-Oct-09	EPI_ISL_330725	A/Manitoba/RV3935/2018	Cadham Provincial Laboratory	Public Health Agency of Canada (PHAC)	Bastien, N.; Grenkow, D.; Hart, L.; Normand, S.; Powell, A.; Li, Y.
EPI1431671	HA	Canada	2019-Mar-07	EPI_ISL_354033	A/Quebec/RV1516/2019	Laboratoire de Santé Publique du Québec	Public Health Agency of Canada (PHAC)	Bastien, N.; Grenkow, D.; Hart, L.; Normand, S.; Powell, A.; Li, Y.
EPI1393558	HA	Canada	2018-Dec-17	EPI_ISL_347460	A/Quebec/RV1263/2019	Laboratoire de Santé Publique du Québec	Public Health Agency of Canada (PHAC)	Bastien, N.; Grenkow, D.; Hart, L.; Normand, S.; Powell, A.; Li, Y.
EPI1324755	HA	Canada	2018-Nov-02	EPI_ISL_332098	A/Quebec/RV4003/2018	Laboratoire de Santé Publique du Québec	Public Health Agency of Canada (PHAC)	Bastien, N.; Grenkow, D.; Hart, L.; Normand, S.; Powell, A.; Li, Y.
EPI1485395	HA	Canada	2019-Mar-20	EPI_ISL_363656	A/New Brunswick/RV2020/2019	Hôpital Georges L. Dumont	Public Health Agency of Canada (PHAC)	Bastien, N.; Grenkow, D.; Hart, L.; Normand, S.; Powell, A.; Li, Y.
EPI1335484	HA	Canada	2018-Nov-06	EPI_ISL_333910	A/New Brunswick/RV4240/2018	Hôpital Georges L. Dumont	Public Health Agency of Canada (PHAC)	Bastien, N.; Grenkow, D.; Hart, L.; Normand, S.; Powell, A.; Li, Y.
EPI1324928	HA	Canada	2018-Oct-06	EPI_ISL_332165	A/New Brunswick/RV4077/2018	Hôpital Georges L. Dumont	Public Health Agency of Canada (PHAC)	Bastien, N.; Grenkow, D.; Hart, L.; Normand, S.; Powell, A.; Li, Y.
EPI1324926	HA	Canada	2018-Oct-22	EPI_ISL_332164	A/New Brunswick/RV4076/2018	Hôpital Georges L. Dumont	Public Health Agency of Canada (PHAC)	Bastien, N.; Grenkow, D.; Hart, L.; Normand, S.; Powell, A.; Li, Y.
EPI1318878	HA	Canada	2018-Sep-23	EPI_ISL_331224	A/Alberta/RV3943/2018		Public Health Agency of Canada (PHAC)	Bastien, N.; Grenkow, D.; Hart, L.; Normand, S.; Powell, A.; Li, Y.
EPI1260313	HA	Canada	2018-Feb-06	EPI_ISL_316097	A/New Brunswick/RV3335/2018		Public Health Agency of Canada (PHAC)	Bastien, N.; Grenkow, D.; Hart, L.; Normand, S.; Powell, A.; Li, Y.
EPI1260247	HA	Canada	2018-May-22	EPI_ISL_316064	A/Manitoba/RV3804/2018		Public Health Agency of Canada (PHAC)	Bastien, N.; Grenkow, D.; Hart, L.; Normand, S.; Powell, A.; Li, Y.
EPI1251324	HA	Canada	2018-May-03	EPI_ISL_313840	A/Saskatchewan/RV3715/2018		Public Health Agency of Canada (PHAC)	Bastien, N.; Grenkow, D.; Hart, L.; Normand, S.; Powell, A.; Li, Y.
EPI1245579	HA	Canada	2018-Mar-02	EPI_ISL_312877	A/Quebec/RV3347/2018		Public Health Agency of Canada (PHAC)	Bastien, N.; Grenkow, D.; Hart, L.; Normand, S.; Powell, A.; Li, Y.
EPI1222324	HA	Canada	2018-Mar-29	EPI_ISL_308123	A/Manitoba/RV3087/2018		Public Health Agency of Canada (PHAC)	Bastien, N.; Grenkow, D.; Hart, L.; Normand, S.; Powell, A.; Li, Y.
EPI1215825	HA	Canada	2018-Mar-06	EPI_ISL_307100	A/Ontario/RV2895/2018		Public Health Agency of Canada (PHAC)	Bastien, N.; Grenkow, D.; Hart, L.; Normand, S.; Powell, A.; Li, Y.
EPI1211050	HA	Canada	2018-Jan-27	EPI_ISL_305947	A/Newfoundland/RV2279/2018		Public Health Agency of Canada (PHAC)	Bastien, N.; Grenkow, D.; Hart, L.; Normand, S.; Powell, A.; Li, Y.
EPI1203451	HA	Canada	2018-Jan-16	EPI_ISL_304684	A/New Brunswick/RV2288/2018		Public Health Agency of Canada (PHAC)	Bastien, N.; Grenkow, D.; Hart, L.; Normand, S.; Powell, A.; Li, Y.
EPI1200641	HA	Canada	2018-Feb-01	EPI_ISL_303666	A/Ontario/RV1621/2018		Public Health Agency of Canada (PHAC)	Bastien, N.; Grenkow, D.; Hart, L.; Normand, S.; Powell, A.; Li, Y.
EPI1187810	HA	Canada	2018-Jan-10	EPI_ISL_301133	A/Newfoundland/RV1441/2018		Public Health Agency of Canada (PHAC)	Bastien, N.; Grenkow, D.; Hart, L.; Normand, S.; Powell, A.; Li, Y.
EPI1005645	HA	Canada	2017-Mar-06	EPI_ISL_265923	A/Saskatchewan/RV1329/2017		Public Health Agency of Canada (PHAC)	Bastien, N.; Grenkow, D.; Hart, L.; Normand, S.; Powell, A.; Li, Y.
EPI1004687	HA	Canada	2016-Oct-17	EPI_ISL_265066	A/Ontario/RV3158/2016		Public Health Agency of Canada (PHAC)	Bastien, N.; Grenkow, D.; Hart, L.; Normand, S.; Powell, A.; Li, Y.
EPI1004362	HA	Canada	2017-May-01	EPI_ISL_264813	A/Manitoba/RV1811/2017		Public Health Agency of Canada (PHAC)	Bastien, N.; Grenkow, D.; Hart, L.; Normand, S.; Powell, A.; Li, Y.
EPI252514	HA	Canada	2009-Nov-04	EPI_ISL_73470	A/Ontario/315637/2009		Import from public-domain	Eshaghi,A.; Alexander,D.C.; Rosenfeld,P.; Ma,J.H.; Gubbay,J.B.; Low,D.E.
EPI252506	HA	Canada	2009-Nov-03	EPI_ISL_73469	A/Ontario/315613/2009		Import from public-domain	Eshaghi,A.; Alexander,D.C.; Rosenfeld,P.; Ma,J.H.; Gubbay,J.B.; Low,D.E.
EPI252482	HA	Canada	2009-Nov-04	EPI_ISL_73466	A/Ontario/315107/2009		Import from public-domain	Eshaghi,A.; Alexander,D.C.; Rosenfeld,P.; Ma,J.H.; Gubbay,J.B.; Low,D.E.
EPI252458	HA	Canada	2009-Nov-03	EPI_ISL_73463	A/Ontario/315003/2009		Import from public-domain	Eshaghi,A.; Alexander,D.C.; Rosenfeld,P.; Ma,J.H.; Gubbay,J.B.; Low,D.E.
EPI252434	HA	Canada	2009-Nov-02	EPI_ISL_73460	A/Ontario/314095/2009		Import from public-domain	Eshaghi,A.; Alexander,D.C.; Rosenfeld,P.; Ma,J.H.; Gubbay,J.B.; Low,D.E.
EPI252426	HA	Canada	2009-Oct-30	EPI_ISL_73459	A/Ontario/313762/2009		Import from public-domain	Eshaghi,A.; Alexander,D.C.; Rosenfeld,P.; Ma,J.H.; Gubbay,J.B.; Low,D.E.
EPI252418	HA	Canada	2009-Oct-29	EPI_ISL_73458	A/Ontario/309862/2009		Import from public-domain	Eshaghi,A.; Alexander,D.C.; Rosenfeld,P.; Ma,J.H.; Gubbay,J.B.; Low,D.E.
EPI252410	HA	Canada	2009-Oct-28	EPI_ISL_73457	A/Ontario/308054/2009		Import from public-domain	Eshaghi,A.; Alexander,D.C.; Rosenfeld,P.; Ma,J.H.; Gubbay,J.B.; Low,D.E.
EPI252394	HA	Canada	2009-Oct-27	EPI_ISL_73455	A/Ontario/305139/2009		Import from public-domain	Eshaghi,A.; Alexander,D.C.; Rosenfeld,P.; Ma,J.H.; Gubbay,J.B.; Low,D.E.
EPI252386	HA	Canada	2009-Oct-24	EPI_ISL_73454	A/Ontario/304434/2009		Import from public-domain	Eshaghi,A.; Alexander,D.C.; Rosenfeld,P.; Ma,J.H.; Gubbay,J.B.; Low,D.E.
EPI252370	HA	Canada	2009-Oct-18	EPI_ISL_73452	A/Ontario/296008/2009		Import from public-domain	Eshaghi,A.; Alexander,D.C.; Rosenfeld,P.; Ma,J.H.; Gubbay,J.B.; Low,D.E.
EPI1351058	HA	Canada	2018-Nov-05	EPI_ISL_336824	A/Saskatchewan/RV4005/2018	National Microbiology Laboratory, Public Health Agency of Canada (PHAC)	Centers for Disease Control and Prevention
EPI1185880	HA	Canada	2018-Jan-02	EPI_ISL_300856	A/Quebec/RV0568/2018	National Microbiology Laboratory, Public Health Agency of Canada (PHAC)	Centers for Disease Control and Prevention
EPI1105224	HA	Canada	2017-Sep-08	EPI_ISL_285760	A/Ontario/RV2293/2017	National Microbiology Laboratory, Public Health Agency of Canada (PHAC)	Centers for Disease Control and Prevention
EPI870858	HA	Canada	2016-Oct-16	EPI_ISL_240227	A/Alberta/RV3170/2016	National Microbiology Laboratory, Public Health Agency of Canada (PHAC)	Centers for Disease Control and Prevention
EPI870842	HA	Canada	2016-Sep-19	EPI_ISL_240225	A/Ontario/RV3089/2016	National Microbiology Laboratory, Public Health Agency of Canada (PHAC)	Centers for Disease Control and Prevention
EPI791971	HA	Canada	2016-Mar-31	EPI_ISL_227456	A/Manitoba/RV1967/2016	National Microbiology Laboratory, Public Health Agency of Canada (PHAC)	Centers for Disease Control and Prevention
EPI791955	HA	Canada	2016-Apr-09	EPI_ISL_227454	A/Ontario/RV1663/2016	National Microbiology Laboratory, Public Health Agency of Canada (PHAC)	Centers for Disease Control and Prevention
EPI791931	HA	Canada	2016-Mar-02	EPI_ISL_227451	A/Quebec/RV1604/2016	National Microbiology Laboratory, Public Health Agency of Canada (PHAC)	Centers for Disease Control and Prevention
EPI791908	HA	Canada	2016-Feb-22	EPI_ISL_227448	A/Quebec/RV1424/2016	National Microbiology Laboratory, Public Health Agency of Canada (PHAC)	Centers for Disease Control and Prevention
EPI768502	HA	Canada	2015-Dec-30	EPI_ISL_223348	A/Saskatchewan/RV0051/2016	National Microbiology Laboratory, Public Health Agency of Canada (PHAC)	Centers for Disease Control and Prevention
EPI759256	HA	Canada	2016-Jan-06	EPI_ISL_221595	A/Alberta/RV0064/2016	National Microbiology Laboratory, Public Health Agency of Canada (PHAC)	Centers for Disease Control and Prevention
EPI742125	HA	Canada	2016-Jan-08	EPI_ISL_218147	A/Ontario/RV0023/2016	National Microbiology Laboratory, Public Health Agency of Canada (PHAC)	Centers for Disease Control and Prevention
EPI231302	HA	Canada	2009-Oct-16	EPI_ISL_66257	A/Ontario/RV3226/2009	National Microbiology Laboratory, Public Health Agency of Canada (PHAC)	Centers for Disease Control and Prevention
EPI1644521	HA	Canada	2019-Sep-09	EPI_ISL_401187	A/Saskatchewan/RV2438/2019	National Microbiology Laboratory, Public Health Agency of Canada (PHAC)	Centers for Disease Control and Prevention
EPI1553182	HA	Canada	2019-Jun-14	EPI_ISL_379139	A/Manitoba/RV2382/2019	Cadham Provincial Laboratory	Public Health Agency of Canada (PHAC)	Bastien, N.; Grenkow, D.; Hart, L.; Normand, S.; Powell, A.; Li, Y.
EPI1493328	HA	Canada	2019-Jun-04	EPI_ISL_365292	A/Ontario/RV2232/2019	Ontario Agency for Health Protection and Promotion (OAHPP)	Public Health Agency of Canada (PHAC)	Bastien, N.; Grenkow, D.; Hart, L.; Normand, S.; Powell, A.; Li, Y.
EPI1492443	HA	Canada	2019-Jun-12	EPI_ISL_365155	A/Manitoba/RV2211/2019	Cadham Provincial Laboratory	Public Health Agency of Canada (PHAC)	Bastien, N.; Grenkow, D.; Hart, L.; Normand, S.; Powell, A.; Li, Y.
EPI1485400	HA	Canada	2019-May-15	EPI_ISL_363659	A/Saskatchewan/RV2078/2019	Roy Romanow Provincial Laboratory	Public Health Agency of Canada (PHAC)	Bastien, N.; Grenkow, D.; Hart, L.; Normand, S.; Powell, A.; Li, Y.
EPI1484611	HA	Canada	2019-May-07	EPI_ISL_363374	A/Ontario/RV2035/2019	Ontario Agency for Health Protection and Promotion (OAHPP)	Public Health Agency of Canada (PHAC)	Bastien, N.; Grenkow, D.; Hart, L.; Normand, S.; Powell, A.; Li, Y.
EPI1478539	HA	Canada	2019-May-08	EPI_ISL_362017	A/Manitoba/RV2027/2019	Cadham Provincial Laboratory	Public Health Agency of Canada (PHAC)	Bastien, N.; Grenkow, D.; Hart, L.; Normand, S.; Powell, A.; Li, Y.
EPI1478537	HA	Canada	2019-May-07	EPI_ISL_362016	A/Manitoba/RV2026/2019	Cadham Provincial Laboratory	Public Health Agency of Canada (PHAC)	Bastien, N.; Grenkow, D.; Hart, L.; Normand, S.; Powell, A.; Li, Y.
EPI1449688	HA	Canada	2019-Apr-02	EPI_ISL_358125	A/Ontario/RV1928/2019	Ontario Agency for Health Protection and Promotion (OAHPP)	Public Health Agency of Canada (PHAC)	Bastien, N.; Grenkow, D.; Hart, L.; Normand, S.; Powell, A.; Li, Y.
EPI1449659	HA	Canada	2019-Apr-18	EPI_ISL_358102	A/Alberta/RV1984/2019	Provincial Laboratory of Public Health for Southern Alberta	Public Health Agency of Canada (PHAC)	Bastien, N.; Grenkow, D.; Hart, L.; Normand, S.; Powell, A.; Li, Y.
EPI1449629	HA	Canada	2019-Apr-12	EPI_ISL_358074	A/Alberta/RV1952/2019	Provincial Laboratory of Public Health for Southern Alberta	Public Health Agency of Canada (PHAC)	Bastien, N.; Grenkow, D.; Hart, L.; Normand, S.; Powell, A.; Li, Y.
EPI1436724	HA	Canada	2019-Apr-01	EPI_ISL_355198	A/Ontario/RV1718/2019	Ontario Agency for Health Protection and Promotion (OAHPP)	Public Health Agency of Canada (PHAC)	Bastien, N.; Grenkow, D.; Hart, L.; Normand, S.; Powell, A.; Li, Y.
EPI1435612	HA	Canada	2019-Apr-15	EPI_ISL_354620	A/Manitoba/RV1744/2019	Cadham Provincial Laboratory	Public Health Agency of Canada (PHAC)	Bastien, N.; Grenkow, D.; Hart, L.; Normand, S.; Powell, A.; Li, Y.
EPI1485371	HA	Canada	2019-Feb-26	EPI_ISL_363644	A/Ontario/RV1289/2019	Ontario Agency for Health Protection and Promotion (OAHPP)	Public Health Agency of Canada (PHAC)	Bastien, N.; Grenkow, D.; Hart, L.; Normand, S.; Powell, A.; Li, Y.
EPI1440466	HA	Canada	2019-Apr-09	EPI_ISL_355870	A/Ontario/RV1818/2019	Ontario Agency for Health Protection and Promotion (OAHPP)	Public Health Agency of Canada (PHAC)	Bastien, N.; Grenkow, D.; Hart, L.; Normand, S.; Powell, A.; Li, Y.
EPI1378186	HA	Canada	2019-Jan-28	EPI_ISL_343544	A/Ontario/RV1017/2019	Ontario Agency for Health Protection and Promotion (OAHPP)	Public Health Agency of Canada (PHAC)	Bastien, N.; Grenkow, D.; Hart, L.; Normand, S.; Powell, A.; Li, Y.
EPI1370225	HA	Canada	2019-Jan-15	EPI_ISL_341354	A/Ontario/RV0655/2019	Ontario Agency for Health Protection and Promotion (OAHPP)	Public Health Agency of Canada (PHAC)	Bastien, N.; Grenkow, D.; Hart, L.; Normand, S.; Powell, A.; Li, Y.
EPI1370219	HA	Canada	2019-Jan-04	EPI_ISL_341351	A/Ontario/RV0593/2019	Ontario Agency for Health Protection and Promotion (OAHPP)	Public Health Agency of Canada (PHAC)	Bastien, N.; Grenkow, D.; Hart, L.; Normand, S.; Powell, A.; Li, Y.
EPI1363668	HA	Canada	2018-Dec-28	EPI_ISL_339915	A/Ontario/RV0500/2019	Ontario Agency for Health Protection and Promotion (OAHPP)	Public Health Agency of Canada (PHAC)	Bastien, N.; Grenkow, D.; Hart, L.; Normand, S.; Powell, A.; Li, Y.
EPI1332277	HA	Canada	2018-Nov-12	EPI_ISL_333395	A/Ontario/RV4095/2018	Ontario Agency for Health Protection and Promotion (OAHPP)	Public Health Agency of Canada (PHAC)	Bastien, N.; Grenkow, D.; Hart, L.; Normand, S.; Powell, A.; Li, Y.
EPI1183607	HA	Canada	2018-Jan-09	EPI_ISL_300360	A/Ontario/RV1156/2018	Ontario Agency for Health Protection and Promotion (OAHPP)	Public Health Agency of Canada (PHAC)	Bastien, N.; Grenkow, D.; Hart, L.; Normand, S.; Powell, A.; Li, Y.
EPI1140272	HA	Canada	2017-Dec-01	EPI_ISL_291245	A/Ontario/RV2733/2017	Ontario Agency for Health Protection and Promotion (OAHPP)	Public Health Agency of Canada (PHAC)	Bastien, N.; Grenkow, D.; Hart, L.; Normand, S.; Powell, A.; Li, Y.
EPI1131026	HA	Canada	2017-Nov-04	EPI_ISL_289671	A/Ontario/RV2576/2017	Ontario Agency for Health Protection and Promotion (OAHPP)	Public Health Agency of Canada (PHAC)	Bastien, N.; Grenkow, D.; Hart, L.; Normand, S.; Powell, A.; Li, Y.
EPI1084568	HA	Canada	2017-Sep-14	EPI_ISL_282659	A/Ontario/RV2297/2017	Ontario Agency for Health Protection and Promotion (OAHPP)	Public Health Agency of Canada (PHAC)	Bastien, N.; Grenkow, D.; Hart, L.; Normand, S.; Powell, A.; Li, Y.
EPI1084565	HA	Canada	2017-Sep-07	EPI_ISL_282657	A/Ontario/RV2292/2017	Ontario Agency for Health Protection and Promotion (OAHPP)	Public Health Agency of Canada (PHAC)	Bastien, N.; Grenkow, D.; Hart, L.; Normand, S.; Powell, A.; Li, Y.
EPI1075155	HA	Canada	2017-Jul-31	EPI_ISL_280755	A/Ontario/RV2270/2017	Ontario Agency for Health Protection and Promotion (OAHPP)	Public Health Agency of Canada (PHAC)	Bastien, N.; Grenkow, D.; Hart, L.; Normand, S.; Powell, A.; Li, Y.
EPI1006505	HA	Canada	2017-May-13	EPI_ISL_266395	A/Ontario/RV2021/2017	Ontario Agency for Health Protection and Promotion (OAHPP)	Public Health Agency of Canada (PHAC)	Bastien, N.; Grenkow, D.; Hart, L.; Normand, S.; Powell, A.; Li, Y.
EPI1590354	HA	Canada	2019-Jul-31	EPI_ISL_390830	A/Alberta/RV2429/2019	Provincial Laboratory of Public Health for Southern Alberta	Public Health Agency of Canada (PHAC)	Bastien, N.; Grenkow, D.; Hart, L.; Normand, S.; Powell, A.; Li, Y.
EPI1590349	HA	Canada	2019-May-09	EPI_ISL_390827	A/Alberta/RV2426/2019	Provincial Laboratory of Public Health for Southern Alberta	Public Health Agency of Canada (PHAC)	Bastien, N.; Grenkow, D.; Hart, L.; Normand, S.; Powell, A.; Li, Y.
EPI1318890	HA	Canada	2018-Sep-27	EPI_ISL_331228	A/Alberta/RV3947/2018	Provincial Laboratory of Public Health for Southern Alberta	Public Health Agency of Canada (PHAC)	Bastien, N.; Grenkow, D.; Hart, L.; Normand, S.; Powell, A.; Li, Y.
EPI1318886	HA	Canada	2018-Sep-11	EPI_ISL_331226	A/Alberta/RV3945/2018	Provincial Laboratory of Public Health for Southern Alberta	Public Health Agency of Canada (PHAC)	Bastien, N.; Grenkow, D.; Hart, L.; Normand, S.; Powell, A.; Li, Y.
EPI1312274	HA	Canada	2018-Aug-25	EPI_ISL_330124	A/Alberta/RV3925/2018	Provincial Laboratory of Public Health for Southern Alberta	Public Health Agency of Canada (PHAC)	Bastien, N.; Grenkow, D.; Hart, L.; Normand, S.; Powell, A.; Li, Y.
EPI1251332	HA	Canada	2018-Apr-18	EPI_ISL_313844	A/Alberta/RV3726/2018	Provincial Laboratory of Public Health for Southern Alberta	Public Health Agency of Canada (PHAC)	Bastien, N.; Grenkow, D.; Hart, L.; Normand, S.; Powell, A.; Li, Y.
EPI1214165	HA	Canada	2018-Mar-05	EPI_ISL_306744	A/Alberta/RV2762/2018	Provincial Laboratory of Public Health for Southern Alberta	Public Health Agency of Canada (PHAC)	Bastien, N.; Grenkow, D.; Hart, L.; Normand, S.; Powell, A.; Li, Y.
EPI1203456	HA	Canada	2018-Feb-21	EPI_ISL_304687	A/Alberta/RV2293/2018	Provincial Laboratory of Public Health for Southern Alberta	Public Health Agency of Canada (PHAC)	Bastien, N.; Grenkow, D.; Hart, L.; Normand, S.; Powell, A.; Li, Y.
EPI1431687	HA	Canada	2019-Feb-08	EPI_ISL_354046	A/British Columbia/RV1559/2019	B.C. Centre for Disease Control	Public Health Agency of Canada (PHAC)	Bastien, N.; Grenkow, D.; Hart, L.; Normand, S.; Powell, A.; Li, Y.
EPI1335490	HA	Canada	2018-Oct-28	EPI_ISL_333913	A/British Columbia/RV4200/2018	B.C. Centre for Disease Control	Public Health Agency of Canada (PHAC)	Bastien, N.; Grenkow, D.; Hart, L.; Normand, S.; Powell, A.; Li, Y.
EPI1435635	HA	Canada	2019-Apr-08	EPI_ISL_354639	A/Saskatchewan/RV1773/2019	Roy Romanow Provincial Laboratory	Public Health Agency of Canada (PHAC)	Bastien, N.; Grenkow, D.; Hart, L.; Normand, S.; Powell, A.; Li, Y.
EPI1370265	HA	Canada	2019-Feb-03	EPI_ISL_341389	A/Saskatchewan/RV0923/2019	Roy Romanow Provincial Laboratory	Public Health Agency of Canada (PHAC)	Bastien, N.; Grenkow, D.; Hart, L.; Normand, S.; Powell, A.; Li, Y.
EPI1335262	HA	Canada	2018-Dec-10	EPI_ISL_333871	A/Saskatchewan/RV4346/2018	Roy Romanow Provincial Laboratory	Public Health Agency of Canada (PHAC)	Bastien, N.; Grenkow, D.; Hart, L.; Normand, S.; Powell, A.; Li, Y.
EPI1415200	HA	Canada	2019-Jan-07	EPI_ISL_350851	A/Newfoundland/RV1364/2019	Dr. Leonard A. Miller Centre for Health Services	Public Health Agency of Canada (PHAC)	Bastien, N.; Grenkow, D.; Hart, L.; Normand, S.; Powell, A.; Li, Y.
EPI1415198	HA	Canada	2018-Dec-27	EPI_ISL_350850	A/Newfoundland/RV1362/2019	Dr. Leonard A. Miller Centre for Health Services	Public Health Agency of Canada (PHAC)	Bastien, N.; Grenkow, D.; Hart, L.; Normand, S.; Powell, A.; Li, Y.
EPI1370277	HA	Canada	2018-Dec-06	EPI_ISL_341395	A/Prince Edward Island/RV0931/2019	Queen Elizabeth Hospital Department of Laboratory Medicine	Public Health Agency of Canada (PHAC)	Bastien, N.; Grenkow, D.; Hart, L.; Normand, S.; Powell, A.; Li, Y.
EPI1370275	HA	Canada	2018-Nov-17	EPI_ISL_341394	A/Prince Edward Island/RV0930/2019	Queen Elizabeth Hospital Department of Laboratory Medicine	Public Health Agency of Canada (PHAC)	Bastien, N.; Grenkow, D.; Hart, L.; Normand, S.; Powell, A.; Li, Y.
EPI1370273	HA	Canada	2018-Nov-15	EPI_ISL_341393	A/Prince Edward Island/RV0929/2019	Queen Elizabeth Hospital Department of Laboratory Medicine	Public Health Agency of Canada (PHAC)	Bastien, N.; Grenkow, D.; Hart, L.; Normand, S.; Powell, A.; Li, Y.
EPI1398312	HA	Canada	2019-Jan-22	EPI_ISL_348297	A/Ontario/RV1330/2019	Public Health Ontario	Public Health Agency of Canada (PHAC)	Bastien, N.; Grenkow, D.; Hart, L.; Normand, S.; Powell, A.; Li, Y.
EPI1366135	HA	Canada	2019-Feb-04	EPI_ISL_340598	A/Ontario/RV0796/2019	Public Health Ontario	Public Health Agency of Canada (PHAC)	Bastien, N.; Grenkow, D.; Hart, L.; Normand, S.; Powell, A.; Li, Y.
EPI1335494	HA	Canada	2018-Dec-13	EPI_ISL_333915	A/Ontario/RV4208/2018	Public Health Ontario	Public Health Agency of Canada (PHAC)	Bastien, N.; Grenkow, D.; Hart, L.; Normand, S.; Powell, A.; Li, Y.
EPI1315846	HA	Canada	2018-Oct-05	EPI_ISL_330740	A/Manitoba/RV3934/2018	Cadham Provincial Laboratory	Public Health Agency of Canada (PHAC)	Bastien, N.; Grenkow, D.; Hart, L.; Normand, S.; Powell, A.; Li, Y.
EPI1505465	HA	Canada	2019-Apr-26	EPI_ISL_367566	A/New Brunswick/RV2367/2019	Hôpital Georges L. Dumont	Public Health Agency of Canada (PHAC)	Bastien, N.; Grenkow, D.; Hart, L.; Normand, S.; Powell, A.; Li, Y.
EPI1341255	HA	Canada	2018-Dec-03	EPI_ISL_335253	A/New Brunswick/RV0093/2019	Hôpital Georges L. Dumont	Public Health Agency of Canada (PHAC)	Bastien, N.; Grenkow, D.; Hart, L.; Normand, S.; Powell, A.; Li, Y.
EPI1341223	HA	Canada	2018-Nov-22	EPI_ISL_335230	A/New Brunswick/RV4245/2018	Hôpital Georges L. Dumont	Public Health Agency of Canada (PHAC)	Bastien, N.; Grenkow, D.; Hart, L.; Normand, S.; Powell, A.; Li, Y.
EPI1272693	HA	Canada	2018-May-18	EPI_ISL_320982	A/New Brunswick/RV3905/2018		Public Health Agency of Canada (PHAC)	Bastien, N.; Grenkow, D.; Hart, L.; Normand, S.; Powell, A.; Li, Y.
EPI1260290	HA	Canada	2018-Apr-08	EPI_ISL_316088	A/Prince Edward Island/RV3847/2018		Public Health Agency of Canada (PHAC)	Bastien, N.; Grenkow, D.; Hart, L.; Normand, S.; Powell, A.; Li, Y.
EPI1246538	HA	Canada	2018-Apr-08	EPI_ISL_313050	A/Ontario/RV3494/2018		Public Health Agency of Canada (PHAC)	Bastien, N.; Grenkow, D.; Hart, L.; Normand, S.; Powell, A.; Li, Y.
EPI1215134	HA	Canada	2018-Mar-18	EPI_ISL_306908	A/Saskatchewan/RV2872/2018		Public Health Agency of Canada (PHAC)	Bastien, N.; Grenkow, D.; Hart, L.; Normand, S.; Powell, A.; Li, Y.
EPI1215131	HA	Canada	2018-Mar-11	EPI_ISL_306906	A/Saskatchewan/RV2857/2018		Public Health Agency of Canada (PHAC)	Bastien, N.; Grenkow, D.; Hart, L.; Normand, S.; Powell, A.; Li, Y.
EPI1200613	HA	Canada	2017-Dec-30	EPI_ISL_303650	A/Quebec/RV0210/2018		Public Health Agency of Canada (PHAC)	Bastien, N.; Grenkow, D.; Hart, L.; Normand, S.; Powell, A.; Li, Y.
EPI1188110	HA	Canada	2017-Dec-28	EPI_ISL_301239	A/New Brunswick/RV0708/2018		Public Health Agency of Canada (PHAC)	Bastien, N.; Grenkow, D.; Hart, L.; Normand, S.; Powell, A.; Li, Y.
EPI1168352	HA	Canada	2018-Jan-10	EPI_ISL_296884	A/Manitoba/RV0444/2018		Public Health Agency of Canada (PHAC)	Bastien, N.; Grenkow, D.; Hart, L.; Normand, S.; Powell, A.; Li, Y.
EPI1133637	HA	Canada	2017-Nov-19	EPI_ISL_290159	A/Manitoba/RV2609/2017		Public Health Agency of Canada (PHAC)	Bastien, N.; Grenkow, D.; Hart, L.; Normand, S.; Powell, A.; Li, Y.
EPI1006449	HA	Canada	2017-May-08	EPI_ISL_266356	A/Quebec/RV1925/2017		Public Health Agency of Canada (PHAC)	Bastien, N.; Grenkow, D.; Hart, L.; Normand, S.; Powell, A.; Li, Y.
EPI1005725	HA	Canada	2016-Oct-11	EPI_ISL_265977	A/Quebec/RV3134/2016		Public Health Agency of Canada (PHAC)	Bastien, N.; Grenkow, D.; Hart, L.; Normand, S.; Powell, A.; Li, Y.
EPI1005478	HA	Canada	2017-Jan-12	EPI_ISL_265785	A/Prince Edward Island/RV1294/2017		Public Health Agency of Canada (PHAC)	Bastien, N.; Grenkow, D.; Hart, L.; Normand, S.; Powell, A.; Li, Y.
EPI252522	HA	Canada	2009-Nov-08	EPI_ISL_73471	A/Ontario/320266/2009		Import from public-domain	Eshaghi,A.; Alexander,D.C.; Rosenfeld,P.; Ma,J.H.; Gubbay,J.B.; Low,D.E.
EPI1631432	HA	Canada	2019-Aug-28	EPI_ISL_398878	A/New Brunswick/RV2447/2019	National Microbiology Laboratory, Public Health Agency of Canada (PHAC)	Centers for Disease Control and Prevention
EPI1105360	HA	Canada	2017-Sep-08	EPI_ISL_285777	A/Ontario/RV2287/2017	National Microbiology Laboratory, Public Health Agency of Canada (PHAC)	Centers for Disease Control and Prevention
EPI814681	HA	Canada	2016-Mar-07	EPI_ISL_230397	A/Quebec/RV0967/2016	National Microbiology Laboratory, Public Health Agency of Canada (PHAC)	Centers for Disease Control and Prevention
EPI791963	HA	Canada	2016-Mar-29	EPI_ISL_227455	A/Alberta/RV1871/2016	National Microbiology Laboratory, Public Health Agency of Canada (PHAC)	Centers for Disease Control and Prevention
EPI791871	HA	Canada	2016-Feb-24	EPI_ISL_227443	A/New Brunswick/RV1341/2016	National Microbiology Laboratory, Public Health Agency of Canada (PHAC)	Centers for Disease Control and Prevention
EPI791863	HA	Canada	2016-Feb-22	EPI_ISL_227442	A/Alberta/RV0956/2016	National Microbiology Laboratory, Public Health Agency of Canada (PHAC)	Centers for Disease Control and Prevention
EPI759249	HA	Canada	2015-Dec-28	EPI_ISL_221594	A/Alberta/RV0062/2016	National Microbiology Laboratory, Public Health Agency of Canada (PHAC)	Centers for Disease Control and Prevention
EPI742117	HA	Canada	2016-Jan-07	EPI_ISL_218146	A/Ontario/RV0014/2016	National Microbiology Laboratory, Public Health Agency of Canada (PHAC)	Centers for Disease Control and Prevention
EPI1589449	HA	Canada	2019-Aug-21	EPI_ISL_390478	A/Ontario/RV2398/2019	Ontario Agency for Health Protection and Promotion (OAHPP)	Public Health Agency of Canada (PHAC)	Bastien, N.; Grenkow, D.; Hart, L.; Normand, S.; Powell, A.; Li, Y.
EPI1583327	HA	Canada	2019-Jul-09	EPI_ISL_389030	A/Ontario/RV2391/2019	Ontario Agency for Health Protection and Promotion (OAHPP)	Public Health Agency of Canada (PHAC)	Bastien, N.; Grenkow, D.; Hart, L.; Normand, S.; Powell, A.; Li, Y.
EPI1478503	HA	Canada	2019-Mar-20	EPI_ISL_361995	A/Ontario/RV1604/2019	Ontario Agency for Health Protection and Promotion (OAHPP)	Public Health Agency of Canada (PHAC)	Bastien, N.; Grenkow, D.; Hart, L.; Normand, S.; Powell, A.; Li, Y.
EPI1394106	HA	Canada	2019-Feb-11	EPI_ISL_347726	A/Ontario/RV1191/2019	Ontario Agency for Health Protection and Promotion (OAHPP)	Public Health Agency of Canada (PHAC)	Bastien, N.; Grenkow, D.; Hart, L.; Normand, S.; Powell, A.; Li, Y.
EPI1385094	HA	Canada	2019-Feb-04	EPI_ISL_345858	A/Ontario/RV1071/2019	Ontario Agency for Health Protection and Promotion (OAHPP)	Public Health Agency of Canada (PHAC)	Bastien, N.; Grenkow, D.; Hart, L.; Normand, S.; Powell, A.; Li, Y.
EPI1378180	HA	Canada	2019-Jan-29	EPI_ISL_343540	A/Ontario/RV1003/2019	Ontario Agency for Health Protection and Promotion (OAHPP)	Public Health Agency of Canada (PHAC)	Bastien, N.; Grenkow, D.; Hart, L.; Normand, S.; Powell, A.; Li, Y.
EPI1378178	HA	Canada	2019-Jan-20	EPI_ISL_343539	A/Ontario/RV0999/2019	Ontario Agency for Health Protection and Promotion (OAHPP)	Public Health Agency of Canada (PHAC)	Bastien, N.; Grenkow, D.; Hart, L.; Normand, S.; Powell, A.; Li, Y.
EPI1370349	HA	Canada	2019-Jan-23	EPI_ISL_341423	A/Ontario/RV0812/2019	Ontario Agency for Health Protection and Promotion (OAHPP)	Public Health Agency of Canada (PHAC)	Bastien, N.; Grenkow, D.; Hart, L.; Normand, S.; Powell, A.; Li, Y.
EPI1370217	HA	Canada	2019-Jan-04	EPI_ISL_341350	A/Ontario/RV0551/2019	Ontario Agency for Health Protection and Promotion (OAHPP)	Public Health Agency of Canada (PHAC)	Bastien, N.; Grenkow, D.; Hart, L.; Normand, S.; Powell, A.; Li, Y.
EPI1363661	HA	Canada	2018-Dec-28	EPI_ISL_339911	A/Ontario/RV0487/2019	Ontario Agency for Health Protection and Promotion (OAHPP)	Public Health Agency of Canada (PHAC)	Bastien, N.; Grenkow, D.; Hart, L.; Normand, S.; Powell, A.; Li, Y.
EPI1358358	HA	Canada	2018-Dec-15	EPI_ISL_338937	A/Ontario/RV0362/2019	Ontario Agency for Health Protection and Promotion (OAHPP)	Public Health Agency of Canada (PHAC)	Bastien, N.; Grenkow, D.; Hart, L.; Normand, S.; Powell, A.; Li, Y.
EPI1355488	HA	Canada	2018-Dec-21	EPI_ISL_338301	A/Ontario/RV0316/2019	Ontario Agency for Health Protection and Promotion (OAHPP)	Public Health Agency of Canada (PHAC)	Bastien, N.; Grenkow, D.; Hart, L.; Normand, S.; Powell, A.; Li, Y.
EPI1140275	HA	Canada	2017-Dec-07	EPI_ISL_291247	A/Ontario/RV2738/2017	Ontario Agency for Health Protection and Promotion (OAHPP)	Public Health Agency of Canada (PHAC)	Bastien, N.; Grenkow, D.; Hart, L.; Normand, S.; Powell, A.; Li, Y.
EPI1075151	HA	Canada	2017-Jul-29	EPI_ISL_280753	A/Ontario/RV2268/2017	Ontario Agency for Health Protection and Promotion (OAHPP)	Public Health Agency of Canada (PHAC)	Bastien, N.; Grenkow, D.; Hart, L.; Normand, S.; Powell, A.; Li, Y.
EPI1004705	HA	Canada	2017-Mar-07	EPI_ISL_265075	A/Ontario/RV1757/2017	Ontario Agency for Health Protection and Promotion (OAHPP)	Public Health Agency of Canada (PHAC)	Bastien, N.; Grenkow, D.; Hart, L.; Normand, S.; Powell, A.; Li, Y.
EPI1590351	HA	Canada	2019-Aug-08	EPI_ISL_390828	A/Alberta/RV2427/2019	Provincial Laboratory of Public Health for Southern Alberta	Public Health Agency of Canada (PHAC)	Bastien, N.; Grenkow, D.; Hart, L.; Normand, S.; Powell, A.; Li, Y.
EPI1256197	HA	Canada	2018-May-24	EPI_ISL_314977	A/Alberta/RV3822/2018	Provincial Laboratory of Public Health for Southern Alberta	Public Health Agency of Canada (PHAC)	Bastien, N.; Grenkow, D.; Hart, L.; Normand, S.; Powell, A.; Li, Y.
EPI1415203	HA	Canada	2019-Jan-05	EPI_ISL_350853	A/Newfoundland/RV1366/2019	Public Health Agency of Canada (PHAC)	Public Health Agency of Canada (PHAC)	Bastien, N.; Grenkow, D.; Hart, L.; Normand, S.; Powell, A.; Li, Y.
EPI1431685	HA	Canada	2019-Jan-21	EPI_ISL_354045	A/British Columbia/RV1550/2019	B.C. Centre for Disease Control	Public Health Agency of Canada (PHAC)	Bastien, N.; Grenkow, D.; Hart, L.; Normand, S.; Powell, A.; Li, Y.
EPI1430196	HA	Canada	2019-Apr-07	EPI_ISL_353765	A/Saskatchewan/RV1691/2019	Roy Romanow Provincial Laboratory	Public Health Agency of Canada (PHAC)	Bastien, N.; Grenkow, D.; Hart, L.; Normand, S.; Powell, A.; Li, Y.
EPI1363686	HA	Canada	2019-Jan-05	EPI_ISL_339927	A/Saskatchewan/RV0618/2019	Roy Romanow Provincial Laboratory	Public Health Agency of Canada (PHAC)	Bastien, N.; Grenkow, D.; Hart, L.; Normand, S.; Powell, A.; Li, Y.
EPI1324924	HA	Canada	2018-Nov-23	EPI_ISL_332163	A/Saskatchewan/RV4071/2018	Roy Romanow Provincial Laboratory	Public Health Agency of Canada (PHAC)	Bastien, N.; Grenkow, D.; Hart, L.; Normand, S.; Powell, A.; Li, Y.
EPI1393554	HA	Canada	2019-Mar-04	EPI_ISL_347457	A/Ontario/RV1239/2019	Public Health Ontario	Public Health Agency of Canada (PHAC)	Bastien, N.; Grenkow, D.; Hart, L.; Normand, S.; Powell, A.; Li, Y.
EPI1370261	HA	Canada	2019-Feb-04	EPI_ISL_341387	A/Ontario/RV0908/2019	Public Health Ontario	Public Health Agency of Canada (PHAC)	Bastien, N.; Grenkow, D.; Hart, L.; Normand, S.; Powell, A.; Li, Y.
EPI1355479	HA	Canada	2019-Jan-07	EPI_ISL_338295	A/Ontario/RV0255/2019	Public Health Ontario	Public Health Agency of Canada (PHAC)	Bastien, N.; Grenkow, D.; Hart, L.; Normand, S.; Powell, A.; Li, Y.
EPI1342234	HA	Canada	2019-Jan-01	EPI_ISL_335480	A/Ontario/RV0171/2019	Public Health Ontario	Public Health Agency of Canada (PHAC)	Bastien, N.; Grenkow, D.; Hart, L.; Normand, S.; Powell, A.; Li, Y.
EPI1485373	HA	Canada	2019-Apr-28	EPI_ISL_363645	A/Prince Edward Island/RV2155/2019	Queen Elizabeth Hospital Department of Laboratory Medicine	Public Health Agency of Canada (PHAC)	Bastien, N.; Grenkow, D.; Hart, L.; Normand, S.; Powell, A.; Li, Y.
EPI1484554	HA	Canada	2019-Mar-06	EPI_ISL_363329	A/Prince Edward Island/RV1897/2019	Queen Elizabeth Hospital Department of Laboratory Medicine	Public Health Agency of Canada (PHAC)	Bastien, N.; Grenkow, D.; Hart, L.; Normand, S.; Powell, A.; Li, Y.
EPI1484532	HA	Canada	2019-Feb-25	EPI_ISL_363317	A/Nova Scotia/RV1880/2019	Queen Elizabeth II Health Sciences Centre	Public Health Agency of Canada (PHAC)	Bastien, N.; Grenkow, D.; Hart, L.; Normand, S.; Powell, A.; Li, Y.
EPI1484530	HA	Canada	2019-Feb-22	EPI_ISL_363316	A/Nova Scotia/RV1879/2019	Queen Elizabeth II Health Sciences Centre	Public Health Agency of Canada (PHAC)	Bastien, N.; Grenkow, D.; Hart, L.; Normand, S.; Powell, A.; Li, Y.
EPI1370285	HA	Canada	2019-Jan-26	EPI_ISL_341399	A/Nova Scotia/RV0944/2019	Queen Elizabeth II Health Sciences Centre	Public Health Agency of Canada (PHAC)	Bastien, N.; Grenkow, D.; Hart, L.; Normand, S.; Powell, A.; Li, Y.
EPI1370283	HA	Canada	2019-Jan-19	EPI_ISL_341398	A/Nova Scotia/RV0943/2019	Queen Elizabeth II Health Sciences Centre	Public Health Agency of Canada (PHAC)	Bastien, N.; Grenkow, D.; Hart, L.; Normand, S.; Powell, A.; Li, Y.
EPI1370281	HA	Canada	2018-Dec-18	EPI_ISL_341397	A/Nova Scotia/RV0933/2019	Queen Elizabeth II Health Sciences Centre	Public Health Agency of Canada (PHAC)	Bastien, N.; Grenkow, D.; Hart, L.; Normand, S.; Powell, A.; Li, Y.
EPI1385122	HA	Canada	2019-Feb-05	EPI_ISL_345879	A/Ontario/RV1141/2019	Public Health Ontario	Public Health Agency of Canada (PHAC)	Bastien, N.; Grenkow, D.; Hart, L.; Normand, S.; Powell, A.; Li, Y.
EPI1341231	HA	Canada	2018-Dec-03	EPI_ISL_335234	A/Ontario/RV4327/2018	Public Health Ontario	Public Health Agency of Canada (PHAC)	Bastien, N.; Grenkow, D.; Hart, L.; Normand, S.; Powell, A.; Li, Y.
EPI1478514	HA	Canada	2019-May-05	EPI_ISL_362001	A/Ontario/RV2001/2019	Public Health Ontario	Public Health Agency of Canada (PHAC)	Bastien, N.; Grenkow, D.; Hart, L.; Normand, S.; Powell, A.; Li, Y.
EPI1335492	HA	Canada	2018-Dec-03	EPI_ISL_333914	A/Ontario/RV4207/2018	Public Health Ontario	Public Health Agency of Canada (PHAC)	Bastien, N.; Grenkow, D.; Hart, L.; Normand, S.; Powell, A.; Li, Y.
EPI1415436	HA	Canada	2019-Mar-07	EPI_ISL_351022	A/Manitoba/RV1403/2019	Cadham Provincial Laboratory	Public Health Agency of Canada (PHAC)	Bastien, N.; Grenkow, D.; Hart, L.; Normand, S.; Powell, A.; Li, Y.
EPI1378193	HA	Canada	2019-Feb-06	EPI_ISL_343548	A/Manitoba/RV1044/2019	Cadham Provincial Laboratory	Public Health Agency of Canada (PHAC)	Bastien, N.; Grenkow, D.; Hart, L.; Normand, S.; Powell, A.; Li, Y.
EPI1355493	HA	Canada	2019-Jan-02	EPI_ISL_338304	A/Manitoba/RV0312/2019	Cadham Provincial Laboratory	Public Health Agency of Canada (PHAC)	Bastien, N.; Grenkow, D.; Hart, L.; Normand, S.; Powell, A.; Li, Y.
EPI1315064	HA	Canada	2018-Sep-28	EPI_ISL_330555	A/Manitoba/RV3933/2018	Cadham Provincial Laboratory	Public Health Agency of Canada (PHAC)	Bastien, N.; Grenkow, D.; Hart, L.; Normand, S.; Powell, A.; Li, Y.
EPI1265637	HA	Canada	2018-Apr-16	EPI_ISL_319625	A/New Brunswick/RV3898/2018		Public Health Agency of Canada (PHAC)	Bastien, N.; Grenkow, D.; Hart, L.; Normand, S.; Powell, A.; Li, Y.
EPI1261316	HA	Canada	2018-Jun-30	EPI_ISL_316500	A/Ontario/RV3881/2018		Public Health Agency of Canada (PHAC)	Bastien, N.; Grenkow, D.; Hart, L.; Normand, S.; Powell, A.; Li, Y.
EPI1261289	HA	Canada	2018-May-24	EPI_ISL_316485	A/Ontario/RV3851/2018		Public Health Agency of Canada (PHAC)	Bastien, N.; Grenkow, D.; Hart, L.; Normand, S.; Powell, A.; Li, Y.
EPI1260264	HA	Canada	2018-Apr-11	EPI_ISL_316074	A/Nova Scotia/RV3832/2018		Public Health Agency of Canada (PHAC)	Bastien, N.; Grenkow, D.; Hart, L.; Normand, S.; Powell, A.; Li, Y.
EPI1260259	HA	Canada	2018-Mar-29	EPI_ISL_316071	A/Nova Scotia/RV3829/2018		Public Health Agency of Canada (PHAC)	Bastien, N.; Grenkow, D.; Hart, L.; Normand, S.; Powell, A.; Li, Y.
EPI1260257	HA	Canada	2018-Apr-02	EPI_ISL_316070	A/Nova Scotia/RV3828/2018		Public Health Agency of Canada (PHAC)	Bastien, N.; Grenkow, D.; Hart, L.; Normand, S.; Powell, A.; Li, Y.
EPI1246542	HA	Canada	2018-Apr-01	EPI_ISL_313053	A/Ontario/RV3502/2018		Public Health Agency of Canada (PHAC)	Bastien, N.; Grenkow, D.; Hart, L.; Normand, S.; Powell, A.; Li, Y.
EPI1235110	HA	Canada	2018-Apr-04	EPI_ISL_310581	A/Manitoba/RV3100/2018		Public Health Agency of Canada (PHAC)	Bastien, N.; Grenkow, D.; Hart, L.; Normand, S.; Powell, A.; Li, Y.
EPI1222326	HA	Canada	2018-Apr-04	EPI_ISL_308125	A/Manitoba/RV3089/2018		Public Health Agency of Canada (PHAC)	Bastien, N.; Grenkow, D.; Hart, L.; Normand, S.; Powell, A.; Li, Y.
EPI1215830	HA	Canada	2018-Mar-08	EPI_ISL_307103	A/Nova Scotia/RV2907/2018		Public Health Agency of Canada (PHAC)	Bastien, N.; Grenkow, D.; Hart, L.; Normand, S.; Powell, A.; Li, Y.
EPI1215553	HA	Canada	2018-Jan-03	EPI_ISL_306992	A/New Brunswick/RV2766/2018		Public Health Agency of Canada (PHAC)	Bastien, N.; Grenkow, D.; Hart, L.; Normand, S.; Powell, A.; Li, Y.
EPI1188120	HA	Canada	2018-Jan-12	EPI_ISL_301244	A/Saskatchewan/RV0776/2018		Public Health Agency of Canada (PHAC)	Bastien, N.; Grenkow, D.; Hart, L.; Normand, S.; Powell, A.; Li, Y.
EPI791947	HA	Canada	2016-Mar-11	EPI_ISL_227453	A/Quebec/RV1641/2016	National Microbiology Laboratory, Public Health Agency of Canada (PHAC)	Centers for Disease Control and Prevention
EPI791856	HA	Canada	2016-Feb-16	EPI_ISL_227441	A/Ontario/RV0872/2016	National Microbiology Laboratory, Public Health Agency of Canada (PHAC)	Centers for Disease Control and Prevention
EPI759649	HA	Canada	2015-Nov-17	EPI_ISL_221645	A/Saskatchewan/RV2497/2015	National Microbiology Laboratory, Public Health Agency of Canada (PHAC)	Centers for Disease Control and Prevention
EPI759225	HA	Canada	2015-Dec-18	EPI_ISL_221591	A/Alberta/RV0042/2016	National Microbiology Laboratory, Public Health Agency of Canada (PHAC)	Centers for Disease Control and Prevention
EPI756143	HA	Canada	2015-Dec-29	EPI_ISL_220970	A/Ontario/RV0026/2016	National Microbiology Laboratory, Public Health Agency of Canada (PHAC)	Centers for Disease Control and Prevention
EPI1380216	NA	Canada	2018-Dec-09	EPI_ISL_344167	A/Ontario/RV0659/2019	Ontario Agency for Health Protection and Promotion (OAHPP)	Public Health Agency of Canada (PHAC)	Bastien, N.; Grenkow, D.; Hart, L.; Normand, S.; Powell, A.; Li, Y.
EPI1370346	NA	Canada	2019-Jan-22	EPI_ISL_341422	A/Ontario/RV0811/2019	Ontario Agency for Health Protection and Promotion (OAHPP)	Public Health Agency of Canada (PHAC)	Bastien, N.; Grenkow, D.; Hart, L.; Normand, S.; Powell, A.; Li, Y.
EPI1370228	NA	Canada	2019-Jan-05	EPI_ISL_341356	A/Ontario/RV0713/2019	Ontario Agency for Health Protection and Promotion (OAHPP)	Public Health Agency of Canada (PHAC)	Bastien, N.; Grenkow, D.; Hart, L.; Normand, S.; Powell, A.; Li, Y.
EPI1370222	NA	Canada	2018-Dec-07	EPI_ISL_341353	A/Ontario/RV0602/2019	Ontario Agency for Health Protection and Promotion (OAHPP)	Public Health Agency of Canada (PHAC)	Bastien, N.; Grenkow, D.; Hart, L.; Normand, S.; Powell, A.; Li, Y.
EPI1370220	NA	Canada	2019-Jan-04	EPI_ISL_341352	A/Ontario/RV0599/2019	Ontario Agency for Health Protection and Promotion (OAHPP)	Public Health Agency of Canada (PHAC)	Bastien, N.; Grenkow, D.; Hart, L.; Normand, S.; Powell, A.; Li, Y.
EPI1363665	NA	Canada	2018-Dec-27	EPI_ISL_339914	A/Ontario/RV0494/2019	Ontario Agency for Health Protection and Promotion (OAHPP)	Public Health Agency of Canada (PHAC)	Bastien, N.; Grenkow, D.; Hart, L.; Normand, S.; Powell, A.; Li, Y.
EPI1342223	NA	Canada	2018-Dec-07	EPI_ISL_335475	A/Ontario/RV0106/2019	Ontario Agency for Health Protection and Promotion (OAHPP)	Public Health Agency of Canada (PHAC)	Bastien, N.; Grenkow, D.; Hart, L.; Normand, S.; Powell, A.; Li, Y.
EPI1342221	NA	Canada	2018-Dec-07	EPI_ISL_335474	A/Ontario/RV0105/2019	Ontario Agency for Health Protection and Promotion (OAHPP)	Public Health Agency of Canada (PHAC)	Bastien, N.; Grenkow, D.; Hart, L.; Normand, S.; Powell, A.; Li, Y.
EPI1335479	NA	Canada	2018-Dec-04	EPI_ISL_333908	A/Ontario/RV4227/2018	Ontario Agency for Health Protection and Promotion (OAHPP)	Public Health Agency of Canada (PHAC)	Bastien, N.; Grenkow, D.; Hart, L.; Normand, S.; Powell, A.; Li, Y.
EPI1324915	NA	Canada	2018-Nov-09	EPI_ISL_332159	A/Ontario/RV4048/2018	Ontario Agency for Health Protection and Promotion (OAHPP)	Public Health Agency of Canada (PHAC)	Bastien, N.; Grenkow, D.; Hart, L.; Normand, S.; Powell, A.; Li, Y.
EPI1222329	NA	Canada	2018-Feb-12	EPI_ISL_308088	A/Ontario/RV2997/2018	Ontario Agency for Health Protection and Promotion (OAHPP)	Public Health Agency of Canada (PHAC)	Bastien, N.; Grenkow, D.; Hart, L.; Normand, S.; Powell, A.; Li, Y.
EPI1212775	NA	Canada	2018-Feb-05	EPI_ISL_306296	A/Ontario/RV2336/2018	Ontario Agency for Health Protection and Promotion (OAHPP)	Public Health Agency of Canada (PHAC)	Bastien, N.; Grenkow, D.; Hart, L.; Normand, S.; Powell, A.; Li, Y.
EPI1004708	NA	Canada	2017-Apr-05	EPI_ISL_265077	A/Ontario/RV1784/2017	Ontario Agency for Health Protection and Promotion (OAHPP)	Public Health Agency of Canada (PHAC)	Bastien, N.; Grenkow, D.; Hart, L.; Normand, S.; Powell, A.; Li, Y.
EPI1004706	NA	Canada	2017-Apr-03	EPI_ISL_265076	A/Ontario/RV1783/2017	Ontario Agency for Health Protection and Promotion (OAHPP)	Public Health Agency of Canada (PHAC)	Bastien, N.; Grenkow, D.; Hart, L.; Normand, S.; Powell, A.; Li, Y.
EPI1366121	NA	Canada	2019-Jan-02	EPI_ISL_340590	A/Alberta/RV0735/2019	Provincial Laboratory of Public Health for Southern Alberta	Public Health Agency of Canada (PHAC)	Bastien, N.; Grenkow, D.; Hart, L.; Normand, S.; Powell, A.; Li, Y.
EPI1352762	NA	Canada	2018-Dec-02	EPI_ISL_337239	A/Alberta/RV0188/2019	Provincial Laboratory of Public Health for Southern Alberta	Public Health Agency of Canada (PHAC)	Bastien, N.; Grenkow, D.; Hart, L.; Normand, S.; Powell, A.; Li, Y.
EPI1341226	NA	Canada	2018-Nov-21	EPI_ISL_335232	A/Alberta/RV4293/2018	Provincial Laboratory of Public Health for Southern Alberta	Public Health Agency of Canada (PHAC)	Bastien, N.; Grenkow, D.; Hart, L.; Normand, S.; Powell, A.; Li, Y.
EPI1341224	NA	Canada	2018-Nov-16	EPI_ISL_335231	A/Alberta/RV4256/2018	Provincial Laboratory of Public Health for Southern Alberta	Public Health Agency of Canada (PHAC)	Bastien, N.; Grenkow, D.; Hart, L.; Normand, S.; Powell, A.; Li, Y.
EPI1318887	NA	Canada	2018-Sep-17	EPI_ISL_331227	A/Alberta/RV3946/2018	Provincial Laboratory of Public Health for Southern Alberta	Public Health Agency of Canada (PHAC)	Bastien, N.; Grenkow, D.; Hart, L.; Normand, S.; Powell, A.; Li, Y.
EPI1312275	NA	Canada	2018-Aug-26	EPI_ISL_330125	A/Alberta/RV3926/2018	Provincial Laboratory of Public Health for Southern Alberta	Public Health Agency of Canada (PHAC)	Bastien, N.; Grenkow, D.; Hart, L.; Normand, S.; Powell, A.; Li, Y.
EPI1312269	NA	Canada	2018-Jul-16	EPI_ISL_330122	A/Alberta/RV3923/2018	Provincial Laboratory of Public Health for Southern Alberta	Public Health Agency of Canada (PHAC)	Bastien, N.; Grenkow, D.; Hart, L.; Normand, S.; Powell, A.; Li, Y.
EPI1213710	NA	Canada	2018-Mar-07	EPI_ISL_306586	A/Alberta/RV2460/2018	Provincial Laboratory of Public Health for Southern Alberta	Public Health Agency of Canada (PHAC)	Bastien, N.; Grenkow, D.; Hart, L.; Normand, S.; Powell, A.; Li, Y.
EPI1201349	NA	Canada	2018-Feb-15	EPI_ISL_304029	A/Alberta/RV2062/2018	Provincial Laboratory of Public Health for Southern Alberta	Public Health Agency of Canada (PHAC)	Bastien, N.; Grenkow, D.; Hart, L.; Normand, S.; Powell, A.; Li, Y.
EPI1122738	NA	Canada	2017-Nov-06	EPI_ISL_288305	A/Alberta/RV2554/2017	Provincial Laboratory of Public Health for Southern Alberta	Public Health Agency of Canada (PHAC)	Bastien, N.; Grenkow, D.; Hart, L.; Normand, S.; Powell, A.; Li, Y.
EPI1086378	NA	Canada	2017-Jun-20	EPI_ISL_282928	A/Alberta/RV2186/2017	Provincial Laboratory of Public Health for Southern Alberta	Public Health Agency of Canada (PHAC)	Bastien, N.; Grenkow, D.; Hart, L.; Normand, S.; Powell, A.; Li, Y.
EPI1077157	NA	Canada	2017-Aug-27	EPI_ISL_281395	A/Alberta/RV2278/2017	Provincial Laboratory of Public Health for Southern Alberta	Public Health Agency of Canada (PHAC)	Bastien, N.; Grenkow, D.; Hart, L.; Normand, S.; Powell, A.; Li, Y.
EPI1064592	NA	Canada	2017-Aug-08	EPI_ISL_279008	A/Alberta/RV2252/2017	Provincial Laboratory of Public Health for Southern Alberta	Public Health Agency of Canada (PHAC)	Bastien, N.; Grenkow, D.; Hart, L.; Normand, S.; Powell, A.; Li, Y.
EPI1049870	NA	Canada	2017-Jul-05	EPI_ISL_276010	A/Alberta/RV2220/2017	Provincial Laboratory of Public Health for Southern Alberta	Public Health Agency of Canada (PHAC)	Bastien, N.; Grenkow, D.; Hart, L.; Normand, S.; Powell, A.; Li, Y.
EPI1049868	NA	Canada	2017-Jul-05	EPI_ISL_276009	A/Alberta/RV2219/2017	Provincial Laboratory of Public Health for Southern Alberta	Public Health Agency of Canada (PHAC)	Bastien, N.; Grenkow, D.; Hart, L.; Normand, S.; Powell, A.; Li, Y.
EPI1004010	NA	Canada	2017-Mar-10	EPI_ISL_264517	A/Alberta/RV1486/2017	Provincial Laboratory of Public Health for Southern Alberta	Public Health Agency of Canada (PHAC)	Bastien, N.; Grenkow, D.; Hart, L.; Normand, S.; Powell, A.; Li, Y.
EPI1184187	NA	Canada	2018-Jan-01	EPI_ISL_300635	A/British Columbia/RV0910/2018	B.C. Centre for Disease Control	Public Health Agency of Canada (PHAC)	Bastien, N.; Grenkow, D.; Hart, L.; Normand, S.; Powell, A.; Li, Y.
EPI1370270	NA	Canada	2019-Jan-14	EPI_ISL_341392	A/Saskatchewan/RV0638/2019	Roy Romanow Provincial Laboratory	Public Health Agency of Canada (PHAC)	Bastien, N.; Grenkow, D.; Hart, L.; Normand, S.; Powell, A.; Li, Y.
EPI1335259	NA	Canada	2018-Dec-04	EPI_ISL_333870	A/Saskatchewan/RV4337/2018	Roy Romanow Provincial Laboratory	Public Health Agency of Canada (PHAC)	Bastien, N.; Grenkow, D.; Hart, L.; Normand, S.; Powell, A.; Li, Y.
EPI1315792	NA	Canada	2018-Oct-01	EPI_ISL_330726	A/Saskatchewan/RV3936/2018	Roy Romanow Provincial Laboratory	Public Health Agency of Canada (PHAC)	Bastien, N.; Grenkow, D.; Hart, L.; Normand, S.; Powell, A.; Li, Y.
EPI1415195	NA	Canada	2018-Nov-30	EPI_ISL_350849	A/Newfoundland/RV1359/2019	Dr. Leonard A. Miller Centre for Health Services	Public Health Agency of Canada (PHAC)	Bastien, N.; Grenkow, D.; Hart, L.; Normand, S.; Powell, A.; Li, Y.
EPI1370278	NA	Canada	2018-Dec-03	EPI_ISL_341396	A/Nova Scotia/RV0932/2019	Queen Elizabeth II Health Sciences Centre	Public Health Agency of Canada (PHAC)	Bastien, N.; Grenkow, D.; Hart, L.; Normand, S.; Powell, A.; Li, Y.
EPI1324904	NA	Canada	2018-Oct-30	EPI_ISL_332153	A/Ontario/RV4036/2018	Public Health Ontario	Public Health Agency of Canada (PHAC)	Bastien, N.; Grenkow, D.; Hart, L.; Normand, S.; Powell, A.; Li, Y.
EPI1322975	NA	Canada	2018-Oct-24	EPI_ISL_331855	A/Ontario/RV3972/2018	Public Health Ontario	Public Health Agency of Canada (PHAC)	Bastien, N.; Grenkow, D.; Hart, L.; Normand, S.; Powell, A.; Li, Y.
EPI1358367	NA	Canada	2019-Jan-09	EPI_ISL_338943	A/Manitoba/RV0458/2019	Cadham Provincial Laboratory	Public Health Agency of Canada (PHAC)	Bastien, N.; Grenkow, D.; Hart, L.; Normand, S.; Powell, A.; Li, Y.
EPI1324758	NA	Canada	2018-Nov-13	EPI_ISL_332100	A/Manitoba/RV4008/2018	Cadham Provincial Laboratory	Public Health Agency of Canada (PHAC)	Bastien, N.; Grenkow, D.; Hart, L.; Normand, S.; Powell, A.; Li, Y.
EPI1342231	NA	Canada	2019-Jan-01	EPI_ISL_335479	A/Quebec/RV0164/2019	Laboratoire de Santé Publique du Québec	Public Health Agency of Canada (PHAC)	Bastien, N.; Grenkow, D.; Hart, L.; Normand, S.; Powell, A.; Li, Y.
EPI1342229	NA	Canada	2018-Dec-29	EPI_ISL_335478	A/Quebec/RV0161/2019	Laboratoire de Santé Publique du Québec	Public Health Agency of Canada (PHAC)	Bastien, N.; Grenkow, D.; Hart, L.; Normand, S.; Powell, A.; Li, Y.
EPI1342227	NA	Canada	2018-Dec-20	EPI_ISL_335477	A/Quebec/RV0140/2019	Laboratoire de Santé Publique du Québec	Public Health Agency of Canada (PHAC)	Bastien, N.; Grenkow, D.; Hart, L.; Normand, S.; Powell, A.; Li, Y.
[truncated: 311 more rows]

## Sheet: UK
We gratefully acknowledge the authors, originating and submitting laboratories of the sequences from GISAID’s EpiFlu™ Database on which this research is based. The list is detailed below.
[truncated: 598 more rows]

[truncated: 9 more sheets: GER, ES, IT, FR, GR, SE, MX, JPN, HK]
